# Supplementary material for: CHESS: a new human gene catalog curated from thousands of large-scale RNA sequencing experiments reveals extensive transcriptional noise
Source: Genome Biol. 2018 Nov 28;19:208. doi: 10.1186/s13059-018-1590-2 (PMC6260756; doi:10.1186/s13059-018-1590-2)
Supplement: Supplementary file 2 — Novel CHESS protein-coding transcripts with Pfam domain hits. (XLSX 19 kb) [file 13059_2018_1590_MOESM2_ESM.xlsx]

## Sheet: Description
Column description
1	target name	The name of the target sequence or profile.
2	accession	The accession of the target sequence or profile, or ’-’ if none.
3	query name	The name of the query sequence or profile.
4	E-value (full sequence)	The expectation value (statistical significance) of the target. This is a per query E-value; i.e. calculated as the expected number of false positives achieving this comparison’s score for a single query against the Z sequences in the target dataset. If you search with multiple queries and if you want to control the overall false positive rate of that search rather than the false positive rate pe…
5	score (full sequence)	The score (in bits) for this target/query comparison. It includes the biased- composition correction (the “null2” model).
6	Bias (full sequence)	The biased-composition correction: the bit score difference contributed by the null2 model. High bias scores may be a red flag for a false positive, especially when the bias score is as large or larger than the overall bit score. It is difficult to correct for all possible ways in which a nonrandom but nonhomologous biological sequences can appear to be similar, such as short-period tandem repeat…
7	E-value (best 1 domain)	The E-value if only the single best-scoring domain envelope were found in the sequence, and none of the others. If this E-value isn’t good, but the full sequence E-value is good, this is a potential red flag. Weak hits, none of which are good enough on their own, are summing up to lift the sequence up to a high score. Whether this is Good or Bad is not clear; the sequence may contain several weak…
8	score (best 1 domain)	The bit score if only the single best-scoring domain envelope were found in the sequence, and none of the others. (Inclusive of the null2 bias correction.]
9	bias (best 1 domain)	The null2 bias correction that was applied to the bit score of the single best-scoring domain.
10	exp	Expected number of domains, as calculated by posterior decoding on the mean number of begin states used in the alignment ensemble.
11	reg	Number of discrete regions defined, as calculated by heuristics applied to posterior decoding of begin/end state positions in the alignment ensemble. The number of regions will generally be close to the expected number of domains. The more different the two numbers are, the less discrete the regions appear to be, in terms of probability mass. This usually means one of two things. On the one hand,…
12	clu	Number of regions that appeared to be multidomain, and therefore were passed to stochastic traceback clustering for further resolution down to one or more envelopes. This number is often zero.
13	ov	For envelopes that were defined by stochastic traceback clustering, how many of them overlap other envelopes.
14	env	The total number of envelopes defined, both by single envelope regions and by stochastic traceback clustering into one or more envelopes per region.
15	dom	Number of domains defined. In general, this is the same as the number of envelopes: for each envelope, we find an MEA (maximum expected accuracy) alignment, which defines the endpoints of the alignable domain.
16	rep	Number of domains satisfying reporting thresholds. If you’ve also saved a --domtblout file, there will be one line in it for each reported domain.
17	inc	Number of domains satisfying inclusion thresholds.
18	description of target	The remainder of the line is the target’s description line, as free text.

## Sheet: Chess proteins
			Full Sequence			Best 1 Domain			Domain Number Estimation
# target name	accession	query name	E-value	score	bias	E-value	score	bias	exp	reg	clu	ov	env	dom	rep	inc	description of target
PT	PF04886.11	CHS.16517.1	5.3e-05	22.6	32.1	0.057	12.9	4.2	7.7	4	1	2	6	6	6	5	PT repeat
GTF2I	PF02946.13	CHS.17.3	4e-08	33.1	0	7.6e-08	32.2	0	1.4	1	0	0	1	1	1	1	GTF2I-like repeat
GTF2I	PF02946.13	CHS.17.4	4e-08	33.1	0	7.6e-08	32.2	0	1.4	1	0	0	1	1	1	1	GTF2I-like repeat
PHD	PF00628.28	CHS.23703.1	4.8e-06	26.3	4.7	8.2e-06	25.5	4.7	1.4	1	0	0	1	1	1	1	PHD-finger
GTF2I	PF02946.13	CHS.23720.1	0.00095	19.1	0	41	4.2	0	4.1	1	1	4	5	5	5	4	GTF2I-like repeat
FAM27	PF15832.4	CHS.26544.3	1.8e-25	89.1	20.4	3.7e-25	88.2	20.4	1.5	1	1	0	1	1	1	1	FAM27 D and E protein family
FAM27	PF15832.4	CHS.26544.4	1.8e-25	89.1	20.4	3.7e-25	88.2	20.4	1.5	1	1	0	1	1	1	1	FAM27 D and E protein family
FAM27	PF15832.4	CHS.26584.1	4.7e-24	84.6	24.4	4.7e-24	84.6	24.4	3.1	1	1	2	3	3	3	1	FAM27 D and E protein family
FAM27	PF15832.4	CHS.26584.10	3.6e-24	85	19.2	3.6e-24	85	19.2	3.9	1	1	2	3	3	3	2	FAM27 D and E protein family
FAM27	PF15832.4	CHS.26584.2	4.7e-24	84.6	24.4	4.7e-24	84.6	24.4	3.1	1	1	2	3	3	3	1	FAM27 D and E protein family
FAM27	PF15832.4	CHS.26584.4	1.2e-23	83.4	17.5	1.2e-23	83.4	17.5	3.9	1	1	2	3	3	3	1	FAM27 D and E protein family
FAM27	PF15832.4	CHS.26584.6	6.9e-20	71.3	48.1	4.3e-17	62.3	44.7	3.1	1	1	1	2	2	2	1	FAM27 D and E protein family
Pentapeptide_4	PF13599.5	CHS.33256.1	6.8e-06	26	0	0.12	12.5	0	3.6	1	1	1	2	2	2	2	Pentapeptide repeats (9 copies)
BAGE	PF08180.10	CHS.34354.10	1.7e-09	37.5	0.5	2.6e-09	36.9	0.5	1.3	1	0	0	1	1	1	1	B melanoma antigen family
Bradykinin	PF06753.11	CHS.34454.3	0.00066	19.2	0.4	0.0017	17.9	0.4	1.7	1	0	0	1	1	1	1	Bradykinin
Pentapeptide_4	PF13599.5	CHS.35104.1	2.2e-06	27.6	0	0.075	13.1	0	2.9	1	1	1	2	2	2	2	Pentapeptide repeats (9 copies)
Cornifin	PF02389.14	CHS.36230.11	5.2e-17	62.2	117.1	7.3e-07	29.4	28.1	3.2	1	1	3	4	4	4	4	Cornifin (SPRR) family
Cornifin	PF02389.14	CHS.36230.2	5.2e-17	62.2	117.1	7.3e-07	29.4	28.1	3.2	1	1	3	4	4	4	4	Cornifin (SPRR) family
Cornifin	PF02389.14	CHS.36230.5	5.2e-17	62.2	117.1	7.3e-07	29.4	28.1	3.2	1	1	3	4	4	4	4	Cornifin (SPRR) family
Cornifin	PF02389.14	CHS.36230.8	5.2e-17	62.2	117.1	7.3e-07	29.4	28.1	3.2	1	1	3	4	4	4	4	Cornifin (SPRR) family
Cornifin	PF02389.14	CHS.36230.9	5.2e-17	62.2	117.1	7.3e-07	29.4	28.1	3.2	1	1	3	4	4	4	4	Cornifin (SPRR) family
Pentapeptide_4	PF13599.5	CHS.40354.1	2e-08	34.1	0	0.56	10.3	0	4.4	2	2	1	3	3	3	3	Pentapeptide repeats (9 copies)
FerB	PF08150.11	CHS.40354.1	0.00078	19.9	3.6	61	4.2	0	6.1	3	3	4	7	7	7	2	FerB (NUC096) domain
Pentapeptide_4	PF13599.5	CHS.40355.2	6.2e-07	29.3	0	0.054	13.5	0	4.4	4	1	0	4	4	4	3	Pentapeptide repeats (9 copies)
Pentapeptide_4	PF13599.5	CHS.40369.1	7.1e-06	26	0.1	1.4	9	0	3.4	1	1	2	3	3	3	3	Pentapeptide repeats (9 copies)
CENP-B_N	PF04218.12	CHS.41343.1	1.4e-07	30.9	0.4	1.9e-07	30.5	0.4	1.2	1	0	0	1	1	1	1	CENP-B N-terminal DNA-binding domain
Pentapeptide_4	PF13599.5	CHS.42770.3	1.3e-05	25.1	0.1	0.22	11.6	0	3.9	1	1	1	3	3	3	2	Pentapeptide repeats (9 copies)
Pentapeptide_4	PF13599.5	CHS.42770.5	9.3e-05	22.4	0	1.1	9.3	0	3.8	1	1	3	4	4	4	3	Pentapeptide repeats (9 copies)
Pentapeptide_4	PF13599.5	CHS.42777.3	5.9e-06	26.2	0	0.067	13.2	0	3	1	1	2	3	3	3	3	Pentapeptide repeats (9 copies)
He_PIG	PF05345.11	CHS.52402.1	0.00053	20	13.6	4.9	7.3	0.4	5	5	0	0	5	5	5	4	Putative Ig domain
FAM27	PF15832.4	CHS.55579.1	2.1e-31	108.2	20.1	2.1e-31	108.2	20.1	2	2	0	0	2	2	2	1	FAM27 D and E protein family
FAM27	PF15832.4	CHS.55640.10	3e-38	130.1	27.8	4.1e-38	129.7	27.8	1.1	1	0	0	1	1	1	1	FAM27 D and E protein family
FAM27	PF15832.4	CHS.55640.2	3e-38	130.1	27.8	4.1e-38	129.7	27.8	1.1	1	0	0	1	1	1	1	FAM27 D and E protein family
FAM27	PF15832.4	CHS.55640.3	3e-38	130.1	27.8	4.1e-38	129.7	27.8	1.1	1	0	0	1	1	1	1	FAM27 D and E protein family
FAM27	PF15832.4	CHS.55641.1	0.00061	20.2	6.2	0.00061	20.2	6.2	1.7	2	0	0	2	2	2	1	FAM27 D and E protein family
PT	PF04886.11	CHS.57155.1	1.4e-28	98	105	1.6e-07	30.7	34.6	5.7	1	1	3	4	4	4	4	PT repeat
Pentapeptide_4	PF13599.5	CHS.57340.1	1.8e-05	24.7	0	1.2	9.3	0	4	2	2	1	4	4	4	4	Pentapeptide repeats (9 copies)
Pentapeptide_4	PF13599.5	CHS.57359.2	1.6e-05	24.8	0	0.063	13.3	0	2.8	1	1	1	2	2	2	2	Pentapeptide repeats (9 copies)
Pentapeptide_4	PF13599.5	CHS.57360.1	1e-09	38.3	0.5	0.00046	20.2	0	4.3	2	2	0	3	3	3	3	Pentapeptide repeats (9 copies)
FAM27	PF15832.4	CHS.57394.1	3.3e-08	33.8	14	3.3e-08	33.8	14	2	2	0	0	2	2	2	1	FAM27 D and E protein family
Pentapeptide_4	PF13599.5	CHS.59253.1	0.00054	19.9	0	3.5	7.7	0	3	1	1	2	3	3	3	3	Pentapeptide repeats (9 copies)
Pentapeptide_4	PF13599.5	CHS.5973.1	4.1e-11	42.7	3.8	0.0073	16.3	0	5.5	2	2	3	5	5	5	5	Pentapeptide repeats (9 copies)
Pentapeptide_4	PF13599.5	CHS.5982.1	0.00093	19.2	0.1	0.25	11.4	0	2.9	1	1	2	3	3	3	3	Pentapeptide repeats (9 copies)
ThiS-like	PF14453.5	CHS.6123.1	5.6e-09	35.8	0	150	2.4	0	12.1	6	4	12	19	19	19	1	ThiS-like ubiquitin
CUB	PF00431.19	CHS.7402.1	3e-12	46.8	0	3.8e-12	46.4	0	1.1	1	0	0	1	1	1	1	CUB domain
