# Supplementary material for: CHESS: a new human gene catalog curated from thousands of large-scale RNA sequencing experiments reveals extensive transcriptional noise
Source: Genome Biol. 2018 Nov 28;19:208. doi: 10.1186/s13059-018-1590-2 (PMC6260756; doi:10.1186/s13059-018-1590-2)
Supplement: Supplementary file 3 — Novel CHESS protein-coding transcripts with CDD domain hits. (XLSX 56 kb) [file 13059_2018_1590_MOESM3_ESM.xlsx]

## Sheet: Sheet1
Query	Hit type	PSSM-ID	From	To	E-Value	Bitscore	Accession	Short name	Incomplete	Superfamily
CHS.17.3	superfamily	308544	11	43	9.07322e-08	45.6089	cl08383	GTF2I superfamily	C	-
CHS.17.4	superfamily	308544	11	43	9.07322e-08	45.6089	cl08383	GTF2I superfamily	C	-
CHS.914.1	superfamily	331068	35	122	0.00257524	36.6771	cl26247	DNA_pol3_delta2 superfamily	NC	-
CHS.2894.1	superfamily	331068	26	107	0.00524075	34.5335	cl26247	DNA_pol3_delta2 superfamily	NC	-
CHS.6445.1	superfamily	320839	70	115	0.00167764	36.4722	cl00230	Cis_IPPS superfamily	C	-
CHS.7402.1	superfamily	294042	30	129	8.01568e-18	73.0981	cl00049	CUB superfamily	-	-
CHS.13428.1	superfamily	333130	350	538	0.000414989	43.3539	cl28310	Rho superfamily	C	-
CHS.13457.2	superfamily	331285	23	423	0.000154825	46.0849	cl26464	Atrophin-1 superfamily	N	-
CHS.14487.1	superfamily	327355	16	55	0.00986472	32.5379	cl16914	O-FucT_like superfamily	C	-
CHS.16517.1	superfamily	330832	21	90	9.58941e-05	42.802	cl26011	Pkinase superfamily	NC	-
CHS.22924.1	superfamily	320839	70	115	0.00217515	36.087	cl00230	Cis_IPPS superfamily	C	-
CHS.23703.1	superfamily	328929	51	86	1.44075e-17	70.8381	cl22851	PHD_SF superfamily	N	-
CHS.26584.4	specific	318124	70	124	9.99679e-11	55.8586	pfam15832	FAM27	-	cl24411
CHS.26584.10	specific	318124	70	124	2.46691e-11	57.3994	pfam15832	FAM27	-	cl24411
CHS.29336.1	superfamily	321986	121	190	1.27778e-09	53.987	cl02556	Bromodomain superfamily	C	-
CHS.33245.1	superfamily	331207	24	235	0.000185598	42.2805	cl26386	DNA_pol3_gamma3 superfamily	N	-
CHS.33255.1	superfamily	330708	104	177	0.00778858	36.0506	cl25887	RRM superfamily	C	-
CHS.33476.1	superfamily	331207	4	224	0.00010022	42.6657	cl26386	DNA_pol3_gamma3 superfamily	N	-
CHS.34351.1	superfamily	330181	7	56	0.00391616	33.5135	cl25360	DMSOR_beta-like superfamily	C	-
CHS.34354.10	specific	311897	90	112	3.75325e-05	37.9137	pfam08180	BAGE	-	cl06984
CHS.35017.1	superfamily	312941	2	130	0.00413237	38.836	cl26621	Med15 superfamily	C	-
CHS.35087.1	superfamily	331285	99	457	4.61809e-10	63.4189	cl26464	Atrophin-1 superfamily	N	-
CHS.36174.4	superfamily	332928	45	77	0.0081496	33.3824	cl28107	PHA03103 superfamily	C	-
CHS.36230.2	superfamily	280537	176	296	2.18338e-06	46.1997	cl25524	Cornifin superfamily	-	-
CHS.36230.5	superfamily	280537	176	296	2.18338e-06	46.1997	cl25524	Cornifin superfamily	-	-
CHS.36230.8	superfamily	280537	176	296	2.18338e-06	46.1997	cl25524	Cornifin superfamily	-	-
CHS.36230.9	superfamily	280537	176	296	2.18338e-06	46.1997	cl25524	Cornifin superfamily	-	-
CHS.36230.11	superfamily	280537	176	296	2.18338e-06	46.1997	cl25524	Cornifin superfamily	-	-
CHS.40355.2	superfamily	331630	212	356	3.83457e-06	48.9179	cl26809	Sec23_BS superfamily	NC	-
CHS.41343.1	superfamily	328727	43	71	4.5746e-05	36.6591	cl21459	HTH superfamily	C	-
CHS.41986.1	superfamily	331285	26	544	4.6093e-06	50.3221	cl26464	Atrophin-1 superfamily	N	-
CHS.51158.2	superfamily	331207	79	453	0.000423817	42.6657	cl26386	DNA_pol3_gamma3 superfamily	N	-
CHS.54359.1	superfamily	331207	4	157	0.000950927	39.0887	cl26386	DNA_pol3_gamma3 superfamily	N	-
CHS.54359.2	superfamily	331207	66	274	3.26341e-05	45.2519	cl26386	DNA_pol3_gamma3 superfamily	N	-
CHS.54359.3	superfamily	331207	2	211	0.00132139	39.0624	cl26386	DNA_pol3_gamma3 superfamily	NC	-
CHS.55578.5	superfamily	330525	52	92	0.00837726	34.9763	cl25704	Stt3 superfamily	C	-
CHS.55579.1	specific	318124	20	77	3.07481e-13	60.0958	pfam15832	FAM27	-	cl24411
CHS.55640.2	specific	318124	20	77	1.04172e-16	68.5702	pfam15832	FAM27	-	cl24411
CHS.55640.3	specific	318124	20	77	1.04172e-16	68.5702	pfam15832	FAM27	-	cl24411
CHS.55640.10	specific	318124	20	77	1.04172e-16	68.5702	pfam15832	FAM27	-	cl24411
CHS.56219.1	superfamily	331207	42	174	0.000927519	40.6295	cl26386	DNA_pol3_gamma3 superfamily	NC	-
CHS.56391.3	superfamily	321986	71	168	1.64082e-10	55.913	cl02556	Bromodomain superfamily	C	-
CHS.57155.1	superfamily	274602	70	162	0.00793689	35.5756	cl27455	Mycoplas_LppA superfamily	C	-
CHS.57350.4	superfamily	331285	10	436	6.07307e-08	55.7149	cl26464	Atrophin-1 superfamily	N	-
CHS.57360.1	superfamily	331630	8	134	0.00335156	39.288	cl26809	Sec23_BS superfamily	NC	-
CHS.57388.1	superfamily	331207	113	317	1.19361e-08	56.8079	cl26386	DNA_pol3_gamma3 superfamily	N	-
CHS.58817.1	superfamily	317272	17	82	0.00271564	35.0172	cl20745	INTS5_C superfamily	N	-
