# Supplementary material for: CHESS: a new human gene catalog curated from thousands of large-scale RNA sequencing experiments reveals extensive transcriptional noise
Source: Genome Biol. 2018 Nov 28;19:208. doi: 10.1186/s13059-018-1590-2 (PMC6260756; doi:10.1186/s13059-018-1590-2)
Supplement: Supplementary file 4 — List of all novel potential protein-coding genes in CHESS. (XLSX 63 kb) [file 13059_2018_1590_MOESM4_ESM.xlsx]

## Sheet: Sheet1
Gene_ID	Location	NR_blast_Eval	NR_hit	SP_blast_Eval	SP_hit (PE values defined at www.uniprot.org/help/protein_existence)
CHS.10342	chr11:125436730-125444466:-	3e-80	EAW67635.1, hCG2032746 [Homo sapiens]	-	-
CHS.10511	chr11:134951577-134976082:-	2e-17	XP_016824944.1, PREDICTED: uncharacterized protein LOC107978944 isoform X1 [Cricetulus griseus]	-	-
CHS.10618	chr12:218949-220508:-	2e-176	XP_016778196.1, PREDICTED: uncharacterized protein LOC107967395 [Pan troglodytes]	-	-
CHS.11569	chr12:49536677-49538804:-	9e-44	EHH59362.1, hypothetical protein EGM_09449, partial [Macaca fascicularis]	2.46e-34	sp|Q8N2A0|CX062_HUMAN, Putative uncharacterized protein encoded by LINC00269 OS=Homo sapiens GN=LINC00269 PE=5 SV=1
CHS.11637	chr12:51813183-51814957:-	0	EAW58204.1, hCG1648055 [Homo sapiens]	-	-
CHS.12	chr1:352749-356597:-	1e-51	EAW51440.1, hCG15392, isoform CRA_a [Homo sapiens]	-	-
CHS.13428	chr12_KI270836v1_alt:51298-56133:-	3e-16	KFO25700.1, Cysteine-rich, acidic integral membrane protein [Fukomys damarensis]	-	-
CHS.13457	chr13:18232317-18238305:+	0	CAB63715.1, hypothetical protein, partial [Homo sapiens]	0	sp|Q9UF83|YM012_HUMAN, Uncharacterized protein DKFZp434B061 OS=Homo sapiens PE=2 SV=2
CHS.1362	chr1:41302946-41308117:-	7e-59	CAF15144.1, unnamed protein product, partial [Homo sapiens]	2.86e-41	sp|Q53H47|SETMR_HUMAN, Histone-lysine N-methyltransferase SETMAR OS=Homo sapiens GN=SETMAR PE=1 SV=2
CHS.144	chr1:2314906-2324302:+	4e-52	EAW56116.1, hCG2041674, partial [Homo sapiens]	-	-
CHS.14487	chr13:91394323-91397496:+	2e-28	EHH16997.1, hypothetical protein EGK_13278, partial [Macaca mulatta]	3.48e-23	sp|Q86U02|CN165_HUMAN, Putative uncharacterized protein encoded by LINC00596 OS=Homo sapiens GN=LINC00596 PE=5 SV=1
CHS.14848	chr13:114132708-114149199:+	3e-22	XP_007960560.1, PREDICTED: uncharacterized protein LOC103215711 [Chlorocebus sabaeus]	4.25e-16	sp|B8NM66|USTA_ASPFN, Ribosomally synthesized cyclic peptide ustiloxin B precursosr OS=Aspergillus flavus (strain ATCC 200026 / FGSC A1120 / NRRL 3357 / JCM 12722 / SRRC 167) GN=ustA PE=1 SV=1
CHS.14884	chr14:19009376-19016607:+	8e-37	XP_008017879.1, PREDICTED: uncharacterized protein LOC103247567 [Chlorocebus sabaeus]	-	-
CHS.16275	chr14:95320173-95322798:+	5e-47	XP_016782179.1, PREDICTED: chromosome alignment-maintaining phosphoprotein 1-like [Pan troglodytes]	-	-
CHS.16287	chr14:95519726-95527245:-	3e-96	EAW81604.1, hCG2038093, partial [Homo sapiens]	-	-
CHS.16517	chr14:104293439-104300910:+	6e-61	ELR53142.1, hypothetical protein M91_08612, partial [Bos mutus]	-	-
CHS.16570	chr14:105083404-105087423:+	2e-23	ELR48704.1, hypothetical protein M91_18454, partial [Bos mutus]	-	-
CHS.16591	chr14:105582536-105585875:-	8e-36	C45874, Ig alpha-2 chain C region - human (fragment)	-	-
CHS.16693	chr15:20295021-20332723:+	5e-37	EAW59499.1, hCG2038561, partial [Homo sapiens]	-	-
CHS.16882	chr15:30184194-30195602:+	7e-46	XP_007987112.1, PREDICTED: uncharacterized protein LOC103230306 [Chlorocebus sabaeus]	-	-
CHS.16925	chr15:32343075-32352006:-	5e-45	XP_007987112.1, PREDICTED: uncharacterized protein LOC103230306 [Chlorocebus sabaeus]	-	-
CHS.17	chr1:499860-523759:-	2e-21	EHH16558.1, hypothetical protein EGK_11851, partial [Macaca mulatta]	2.1e-17	sp|Q86U02|CN165_HUMAN, Putative uncharacterized protein encoded by LINC00596 OS=Homo sapiens GN=LINC00596 PE=5 SV=1
CHS.1708	chr1:55870368-55880337:+	1e-21	EAW68605.1, hCG1820850 [Homo sapiens]	1.16e-16	sp|E7EU14|PP5D1_HUMAN, Protein PPP5D1 OS=Homo sapiens GN=PPP5D1 PE=2 SV=2
CHS.17981	chr15:78754079-78756546:+	2e-44	CAF86063.1, unnamed protein product [Homo sapiens]	-	-
CHS.18130	chr15:84468602-84473694:+	1e-85	AAK15476.1, colon cancer-associated antigen AgSK1-2HT-ECS [Homo sapiens]	-	-
CHS.18419	chr15:99472310-99476307:-	2e-35	BAC41235.1, hypothetical protein [Macaca fascicularis]	-	-
CHS.18601	chr15_KI270905v1_alt:3097927-3101916:-	7e-43	EAW61253.1, hCG1773681, partial [Homo sapiens]	-	-
CHS.18850	chr16:2677484-2682406:+	3e-94	EAW85493.1, hCG1992413 [Homo sapiens]	-	-
CHS.19680	chr16:33335941-33340004:+	1e-21	XP_017171833.1, PREDICTED: uncharacterized protein LOC108168203 [Mus musculus]	2.2e-23	sp|A1X158|FP1V1_PERVI, Foot protein 1 variant 1 OS=Perna viridis GN=fp-1 PE=1 SV=1
CHS.19686	chr16:33523082-33532313:-	9e-54	EAW59499.1, hCG2038561, partial [Homo sapiens]	-	-
CHS.19726	chr16:38276130-38279308:-	7e-20	EGV91149.1, hypothetical protein I79_026257 [Cricetulus griseus]	-	-
CHS.20422	chr16:80578113-80593618:+	4e-136	XP_014197352.1, PREDICTED: uncharacterized protein LOC106633932 [Pan paniscus]	-	-
CHS.20594	chr16:86670268-86698033:+	2e-27	ELR53142.1, hypothetical protein M91_08612, partial [Bos mutus]	-	-
CHS.20806	chr16_KI270728v1_random:1823580-1831296:-	9e-54	EAW59499.1, hCG2038561, partial [Homo sapiens]	-	-
CHS.20828	chr16_KI270853v1_alt:775435-778492:-	4e-35	XP_016802200.1, PREDICTED: LOW QUALITY PROTEIN: nodal modulator 1 [Pan troglodytes]	9.59e-35	sp|Q15155|NOMO1_HUMAN, Nodal modulator 1 OS=Homo sapiens GN=NOMO1 PE=1 SV=5
CHS.22924	chr17:63456938-63457601:-	2e-81	AAK08111.1, FKSG67 [Homo sapiens]	-	-
CHS.23665	chr17_GL000205v2_random:59399-71535:-	9e-21	XP_016802708.1, PREDICTED: uncharacterized protein LOC107972551 [Pan troglodytes]	-	-
CHS.23703	chr17_GL000258v2_alt:1245353-1264407:+	8e-45	XP_008957429.1, PREDICTED: nucleosome-remodeling factor subunit NURF301-like, partial [Pan paniscus]	1.25e-34	sp|Q12830|BPTF_HUMAN, Nucleosome-remodeling factor subunit BPTF OS=Homo sapiens GN=BPTF PE=1 SV=3
CHS.23720	chr17_GL383563v3_alt:147119-153057:+	2e-30	EAW90674.1, hCG1804024 [Homo sapiens]	9.58e-16	sp|P20481|BUCC_APLCA, Buccalin OS=Aplysia californica PE=1 SV=2
CHS.24083	chr18:7455844-7461135:-	-	-	-	-
CHS.24251	chr18:14867349-14870996:+	2e-64	EAW50643.1, hCG1996836, partial [Homo sapiens]	-	-
CHS.24486	chr18:37964746-37992737:+	3e-36	EAX01403.1, hCG2037009 [Homo sapiens]	-	-
CHS.25850	chr19:13837141-13842918:-	2e-83	BAC85217.1, unnamed protein product [Homo sapiens]	2.83e-86	sp|Q6ZPA2|YS039_HUMAN, Putative uncharacterized protein FLJ26174 OS=Homo sapiens PE=2 SV=1
CHS.26278	chr19:25304667-25307029:+	4e-30	EGV91149.1, hypothetical protein I79_026257 [Cricetulus griseus]	-	-
CHS.26279	chr19:26529641-26529916:+	1e-33	EGV91149.1, hypothetical protein I79_026257 [Cricetulus griseus]	-	-
CHS.26543	chr19:36257689-36272236:+	3e-93	XP_016791291.1, PREDICTED: uncharacterized protein LOC107969739 isoform X1 [Pan troglodytes]	-	-
CHS.26544	chr19:36259377-36305826:-	7e-67	XP_004048119.2, PREDICTED: protein FAM27D1-like [Gorilla gorilla gorilla]	1.09e-33	sp|Q1W209|ESRG_HUMAN, Embryonic stem cell-related gene protein OS=Homo sapiens GN=ESRG PE=2 SV=2
CHS.26583	chr19:37272676-37312036:-	1e-50	EAW50417.1, hCG1820370 [Homo sapiens]	-	-
CHS.26584	chr19:37272676-37292673:+	1e-73	XP_004048119.2, PREDICTED: protein FAM27D1-like [Gorilla gorilla gorilla]	-	-
CHS.27179	chr19:48547985-48550560:-	4e-33	ELR48704.1, hypothetical protein M91_18454, partial [Bos mutus]	-	-
CHS.2721	chr1:120415056-120421180:+	7e-53	XP_016855397.1, PREDICTED: uncharacterized protein LOC105371303 isoform X2 [Homo sapiens]	-	-
CHS.2754	chr1:143221958-143222833:+	6e-28	EGV91139.1, hypothetical protein I79_026279 [Cricetulus griseus]	-	-
CHS.2756	chr1:143245378-143245658:-	2e-33	EGV91139.1, hypothetical protein I79_026279 [Cricetulus griseus]	-	-
CHS.2759	chr1:143252607-143253357:-	2e-33	EGV91139.1, hypothetical protein I79_026279 [Cricetulus griseus]	-	-
CHS.27790	chr19:58381290-58383868:+	1e-20	EAW72580.1, hCG2008536, partial [Homo sapiens]	-	-
CHS.27830	chr19_GL383573v1_alt:312598-315095:-	1e-16	XP_017808319.1, PREDICTED: uncharacterized protein LOC103879999 [Papio anubis]	-	-
CHS.2823	chr1:145459794-145460756:+	8e-40	XP_010368881.1, PREDICTED: cleavage and polyadenylation specificity factor subunit 6-like [Rhinopithecus roxellana]	-	-
CHS.28460	chr1_KI270709v1_random:5530-15387:-	6e-25	EGV91139.1, hypothetical protein I79_026279 [Cricetulus griseus]	-	-
CHS.28467	chr1_KI270713v1_random:11310-14701:-	1e-152	XP_009438252.2, PREDICTED: uncharacterized protein LOC104004085 [Pan troglodytes]	-	-
CHS.28472	chr1_KI270714v1_random:8914-17135:-	1e-45	XP_011930822.1, PREDICTED: uncharacterized protein LOC105592870 [Cercocebus atys]	-	-
CHS.2894	chr1:148032919-148035328:+	1e-40	XP_010368881.1, PREDICTED: cleavage and polyadenylation specificity factor subunit 6-like [Rhinopithecus roxellana]	-	-
CHS.29336	chr2:43060303-43063976:+	2e-74	BAD92674.1, similar to FKSG60, partial [Homo sapiens]	-	-
CHS.30073	chr2:85924174-85936210:+	9e-66	CAE91349.1, unnamed protein product [Homo sapiens]	-	-
CHS.30107	chr2:87358785-87363051:-	4e-18	ELK25717.1, hypothetical protein MDA_GLEAN10013964 [Myotis davidii]	-	-
CHS.30198	chr2:95802768-95803187:+	1e-21	CAF16964.1, unnamed protein product, partial [Homo sapiens]	-	-
CHS.30744	chr2:126640708-126653184:-	7e-36	CAF17739.1, unnamed protein product, partial [Homo sapiens]	-	-
CHS.30879	chr2:132265490-132268253:-	7e-22	XP_017453144.1, PREDICTED: uncharacterized protein LOC103693361 [Rattus norvegicus]	-	-
CHS.32535	chr2:238558815-238566194:+	1e-21	CAF15143.1, unnamed protein product, partial [Homo sapiens]	-	-
CHS.32671	chr20:309591-319484:+	5e-18	ELK04063.1, Zinc finger CCHC domain-containing protein 3 [Pteropus alecto]	-	-
CHS.32794	chr20:3407702-3412998:+	4e-23	XP_008017628.1, PREDICTED: neural Wiskott-Aldrich syndrome protein-like [Chlorocebus sabaeus]	-	-
CHS.33166	chr20:23679712-23684666:+	1e-18	BAE88055.1, unnamed protein product [Macaca fascicularis]	-	-
CHS.33245	chr20:30290598-30292606:+	1e-82	BAD92674.1, similar to FKSG60, partial [Homo sapiens]	-	-
CHS.33255	chr20:30811899-30815352:+	9e-46	EAW57711.1, hCG1993104, partial [Homo sapiens]	-	-
CHS.33256	chr20:31054170-31067739:+	1e-21	CAF00752.1, unnamed protein product, partial [Homo sapiens]	-	-
CHS.33476	chr20:38456875-38462702:+	5e-94	BAD92674.1, similar to FKSG60, partial [Homo sapiens]	-	-
CHS.33704	chr20:47831223-47834983:+	3e-54	XP_016793572.1, PREDICTED: uncharacterized protein LOC107970048 [Pan troglodytes]	-	-
CHS.33712	chr20:47975944-47979262:-	3e-73	AAI22556.1, Hypothetical LOC284749 [Homo sapiens]	-	-
CHS.3390	chr1:158114133-158130906:-	1e-42	CAI93472.1, unnamed protein product [Homo sapiens]	-	-
CHS.34098	chr20:62296531-62299283:+	3e-44	EAW75376.1, hCG2045304 [Homo sapiens]	-	-
CHS.34165	chr20:63179278-63194900:+	0	XP_016793801.1, PREDICTED: uncharacterized protein LOC107970094 [Pan troglodytes]	-	-
CHS.34351	chr21:10655400-10655643:-	2e-19	CCO13720.1, alternative protein DYZ1L18 [Homo sapiens]	-	-
CHS.34354	chr21:13354478-13380886:-	2e-51	EAW50643.1, hCG1996836, partial [Homo sapiens]	-	-
CHS.34454	chr21:25375948-25385896:+	7e-30	BAE91091.1, unnamed protein product [Macaca fascicularis]	5.17e-20	sp|Q6UX73|CP089_HUMAN, UPF0764 protein C16orf89 OS=Homo sapiens GN=C16orf89 PE=1 SV=2
CHS.34846	chr21:42582920-42593369:-	2e-19	XP_007651339.1, PREDICTED: uncharacterized protein LOC103162174 isoform X1 [Cricetulus griseus]	-	-
CHS.35017	chr21:45577720-45582969:+	7e-98	XP_007968713.1, PREDICTED: uncharacterized protein LOC103220201 [Chlorocebus sabaeus]	-	-
CHS.35058	chr21:46667389-46668919:+	7e-99	EAX09257.1, hCG2040419 [Homo sapiens]	-	-
CHS.35087	chr22:11694652-11703419:+	0	XP_016885660.1, PREDICTED: DNA-directed RNA polymerase II subunit RPB1-like [Homo sapiens]	2.72e-16	sp|P14248|RPB1_PLAFD, DNA-directed RNA polymerase II subunit RPB1 OS=Plasmodium falciparum (isolate CDC / Honduras) GN=RPII PE=3 SV=1
CHS.35098	chr22:15726685-15742246:+	2e-36	XP_008017879.1, PREDICTED: uncharacterized protein LOC103247567 [Chlorocebus sabaeus]	-	-
CHS.35104	chr22:16354622-16354937:+	1e-20	CAF00704.1, unnamed protein product, partial [Homo sapiens]	-	-
CHS.35325	chr22:22731630-22733396:+	5e-66	CAF16836.1, unnamed protein product, partial [Homo sapiens]	-	-
CHS.35601	chr22:30669709-30672513:+	4e-32	BAE01347.1, unnamed protein product [Macaca fascicularis]	-	-
CHS.36174	chr22:48319814-48333201:-	4e-23	EHH59533.1, hypothetical protein EGM_09670, partial [Macaca fascicularis]	-	-
CHS.36230	chr22:50162302-50170332:+	6e-29	XP_017453279.1, PREDICTED: pollen-specific leucine-rich repeat extensin-like protein 3 isoform X1 [Rattus norvegicus]	1.33e-25	sp|P24587|AKAP5_RAT, A-kinase anchor protein 5 OS=Rattus norvegicus GN=Akap5 PE=1 SV=2
CHS.36740	chr3:19614673-19702837:-	9e-37	EAW64298.1, hCG1811141 [Homo sapiens]	-	-
CHS.37173	chr3:46835111-46855015:-	4e-84	EAW64790.1, hCG1820565 [Homo sapiens]	-	-
CHS.37871	chr3:101899239-101902311:-	2e-29	CAF01324.1, unnamed protein product, partial [Homo sapiens]	-	-
CHS.38155	chr3:122171364-122172955:-	2e-33	AAB61715.1, unknown [Homo sapiens]	1.64e-31	sp|Q96MW7|TIGD1_HUMAN, Tigger transposable element-derived protein 1 OS=Homo sapiens GN=TIGD1 PE=1 SV=1
CHS.38532	chr3:141448741-141456436:-	2e-55	EAW79001.1, hCG2044139 [Homo sapiens]	-	-
CHS.39738	chr4:3641596-3645001:+	4e-165	XP_016882996.1, PREDICTED: uncharacterized protein LOC107987263 [Homo sapiens]	-	-
CHS.39793	chr4:6245683-6255849:+	6e-29	EAW82399.1, hCG1761133 [Homo sapiens]	-	-
CHS.39891	chr4:9374626-9381368:-	3e-24	EAW88631.1, hCG2005545 [Homo sapiens]	-	-
CHS.40137	chr4:30718805-30721970:-	8e-31	EPQ17012.1, hypothetical protein D623_10022276 [Myotis brandtii]	-	-
CHS.40154	chr4:33565671-33572485:+	3e-38	EAW92869.1, hCG2041968, partial [Homo sapiens]	-	-
CHS.40218	chr4:38783547-38787216:+	6e-21	CAF00903.1, unnamed protein product, partial [Homo sapiens]	-	-
CHS.40354	chr4:49093241-49099885:+	8e-43	ELR57875.1, hypothetical protein M91_02367, partial [Bos mutus]	-	-
CHS.40355	chr4:49106407-49146184:+	3e-36	EFB25698.1, hypothetical protein PANDA_003603, partial [Ailuropoda melanoleuca]	-	-
CHS.40356	chr4:49111969-49120632:-	7e-20	ELR44520.1, hypothetical protein M91_06754, partial [Bos mutus]	-	-
CHS.40358	chr4:49150302-49150731:-	1e-20	CAF00752.1, unnamed protein product, partial [Homo sapiens]	-	-
CHS.40365	chr4:49317829-49327248:+	6e-68	XP_008972665.1, PREDICTED: uncharacterized protein LOC103786519 [Pan paniscus]	-	-
CHS.40366	chr4:49321186-49335310:-	3e-19	CAE92058.1, unnamed protein product [Homo sapiens]	-	-
CHS.40369	chr4:49643145-49651520:+	3e-16	CAF00752.1, unnamed protein product, partial [Homo sapiens]	-	-
CHS.40370	chr4:49644448-49648132:+	1e-19	CAF00752.1, unnamed protein product, partial [Homo sapiens]	-	-
CHS.40499	chr4:62454161-62455344:-	8e-32	CAF15110.1, unnamed protein product, partial [Homo sapiens]	-	-
CHS.41343	chr4:130960426-130964254:+	1e-18	XP_017817320.1, PREDICTED: tigger transposable element-derived protein 1-like [Papio anubis]	-	-
CHS.41347	chr4:131723338-131754026:+	1e-18	CAF01471.1, unnamed protein product, partial [Homo sapiens]	-	-
CHS.41584	chr4:151988526-152045275:+	3e-22	XP_011904442.1, PREDICTED: uncharacterized protein LOC105580708 isoform X6 [Cercocebus atys]	-	-
CHS.41986	chr4:184964316-184977078:-	5e-41	ELR54554.1, hypothetical protein M91_02192, partial [Bos mutus]	-	-
CHS.42068	chr4:189006940-189015041:-	3e-20	ELR54350.1, hypothetical protein M91_19196 [Bos mutus]	-	-
CHS.42075	chr4:189305641-189310839:+	3e-38	EPY89343.1, hypothetical protein CB1_000114007 [Camelus ferus]	-	-
CHS.42091	chr4_GL000008v2_random:116291-122561:-	2e-47	EAW55841.1, hCG2038218, partial [Homo sapiens]	-	-
CHS.42185	chr5:1185599-1193825:-	2e-162	EAX08176.1, hCG2038677, partial [Homo sapiens]	-	-
CHS.42201	chr5:1556828-1561482:-	4e-109	EAX08152.1, hCG1820580 [Homo sapiens]	-	-
CHS.42207	chr5:1639622-1641019:-	3e-25	EAW92237.1, hCG2045553 [Homo sapiens]	-	-
CHS.42556	chr5:33365206-33380302:-	9e-18	XP_017817320.1, PREDICTED: tigger transposable element-derived protein 1-like [Papio anubis]	-	-
CHS.42769	chr5:47524344-47526458:+	2e-31	EGV91149.1, hypothetical protein I79_026257 [Cricetulus griseus]	-	-
CHS.42770	chr5:49601095-49603132:+	3e-20	CAF00752.1, unnamed protein product, partial [Homo sapiens]	-	-
CHS.42772	chr5:49611408-49614603:-	1e-32	EGV91149.1, hypothetical protein I79_026257 [Cricetulus griseus]	-	-
CHS.42773	chr5:49616430-49633415:-	3e-32	EGV91149.1, hypothetical protein I79_026257 [Cricetulus griseus]	-	-
CHS.42774	chr5:49623051-49627087:-	5e-30	EGV91149.1, hypothetical protein I79_026257 [Cricetulus griseus]	-	-
CHS.42775	chr5:49643669-49646560:-	9e-32	EGV91149.1, hypothetical protein I79_026257 [Cricetulus griseus]	-	-
CHS.42777	chr5:49656374-49660501:-	7e-22	CAF00752.1, unnamed protein product, partial [Homo sapiens]	-	-
CHS.44033	chr5:137755136-137760973:-	2e-26	XP_004319824.1, PREDICTED: SCAN domain-containing protein 3-like [Tursiops truncatus]	9.79e-16	sp|Q6R2W3|SCND3_HUMAN, SCAN domain-containing protein 3 OS=Homo sapiens GN=ZBED9 PE=2 SV=1
CHS.45227	chr6:3882056-3888857:-	4e-57	XP_014990973.1, PREDICTED: uncharacterized protein LOC106997773 [Macaca mulatta]	-	-
CHS.46443	chr6:44090785-44105440:-	1e-43	ABB90708.1, unknown [Homo sapiens]	-	-
CHS.46516	chr6:47850620-47852042:+	1e-45	CAF15866.1, unnamed protein product, partial [Homo sapiens]	-	-
CHS.46556	chr6:52209996-52213904:+	1e-58	BAK63142.1, hypothetical protein [Pan troglodytes]	-	-
CHS.46799	chr6:79078610-79151532:+	3e-34	EAW48716.1, hCG2032059 [Homo sapiens]	-	-
CHS.46818	chr6:80079391-80084769:-	9e-40	CAF17400.1, unnamed protein product, partial [Homo sapiens]	-	-
CHS.4698	chr1:224858357-224860217:-	9e-52	CAF17389.1, unnamed protein product, partial [Homo sapiens]	-	-
CHS.4725	chr1:226093852-226105555:+	2e-18	CAF00903.1, unnamed protein product, partial [Homo sapiens]	-	-
CHS.47905	chr6:157374049-157381088:-	0	BAC86228.1, unnamed protein product [Homo sapiens]	-	-
CHS.47994	chr6:161274962-161315245:-	2e-74	BAC85768.1, unnamed protein product [Homo sapiens]	-	-
CHS.48185	chr6:170088077-170093403:+	4e-174	XP_016885868.1, PREDICTED: uncharacterized protein LOC107987509 [Homo sapiens]	-	-
CHS.48186	chr6:170135612-170144217:+	3e-25	XP_017449984.1, PREDICTED: endochitinase A1-like [Rattus norvegicus]	-	-
CHS.48187	chr6:170137288-170140270:-	5e-18	XP_011230631.1, PREDICTED: protein ripply2 [Ailuropoda melanoleuca]	-	-
CHS.49032	chr6_GL000254v2_alt:1495025-1495674:+	7e-62	EAX03267.1, hCG2005032 [Homo sapiens]	-	-
CHS.49460	chr6_GL000256v2_alt:1449856-1450524:+	7e-62	EAX03267.1, hCG2005032 [Homo sapiens]	-	-
CHS.49667	chr7:333710-341884:+	1e-21	CAD70031.1, unnamed protein product [Homo sapiens]	-	-
CHS.50308	chr7:32838959-32844560:+	1e-35	EAW93999.1, hCG2010098 [Homo sapiens]	-	-
CHS.50645	chr7:54676151-54679445:+	4e-40	AAB61715.1, unknown [Homo sapiens]	3.03e-36	sp|Q96MW7|TIGD1_HUMAN, Tigger transposable element-derived protein 1 OS=Homo sapiens GN=TIGD1 PE=1 SV=1
CHS.50844	chr7:72871429-72874057:-	5e-54	CCQ43957.1, alternative protein LOC442572 [Homo sapiens]	-	-
CHS.51158	chr7:91885582-91889945:-	7e-152	XP_012364106.1, PREDICTED: LOW QUALITY PROTEIN: collagen alpha-1(I) chain-like [Nomascus leucogenys]	-	-
CHS.52402	chr7:157430527-157445794:+	8e-32	XP_011728234.1, PREDICTED: leucine-rich repeat extensin-like protein 5 [Macaca nemestrina]	-	-
CHS.52508	chr8:299021-301251:-	7e-63	EAW56318.1, hCG1995883 [Homo sapiens]	-	-
CHS.5286	chr10:2422155-2424587:-	1e-30	CAF17983.1, unnamed protein product, partial [Homo sapiens]	-	-
CHS.53541	chr8:61014964-61022813:+	1e-17	EHH18371.1, hypothetical protein EGK_14950, partial [Macaca mulatta]	-	-
CHS.54359	chr8:123313088-123319527:+	3e-43	AAP34472.1, LP3428 [Homo sapiens]	-	-
CHS.54648	chr8:141581573-141585919:+	3e-31	EAW92236.1, hCG1816797 [Homo sapiens]	-	-
CHS.54697	chr8:143204219-143211462:+	-	-	2.4e-46	sp|Q03650|CRAM_TRYBB, Cysteine-rich, acidic integral membrane protein OS=Trypanosoma brucei brucei GN=CRAM PE=2 SV=1
CHS.54848	chr8_KI270814v1_alt:112537-116568:+	3e-36	BAK64036.1, hypothetical protein [Pan troglodytes]	-	-
CHS.55085	chr9:13738521-13808340:-	2e-45	CAF15144.1, unnamed protein product, partial [Homo sapiens]	1.03e-43	sp|Q53H47|SETMR_HUMAN, Histone-lysine N-methyltransferase SETMAR OS=Homo sapiens GN=SETMAR PE=1 SV=2
CHS.55276	chr9:29214303-29229151:+	8e-22	BAE87920.1, unnamed protein product [Macaca fascicularis]	-	-
CHS.55399	chr9:35597506-35604227:-	7e-40	CAF16253.1, unnamed protein product, partial [Homo sapiens]	-	-
CHS.55510	chr9:40106725-40112253:+	5e-57	AAH24922.1, Unknown (protein for IMAGE:4345791), partial [Homo sapiens]	-	-
CHS.55537	chr9:41350774-41359374:-	1e-57	AAH24922.1, Unknown (protein for IMAGE:4345791), partial [Homo sapiens]	-	-
CHS.55552	chr9:42724994-42726506:+	2e-46	XP_011782881.1, PREDICTED: uncharacterized protein LOC105501504 isoform X4 [Colobus angolensis palliatus]	8.42e-28	sp|A6NN06|U633A_HUMAN, Putative UPF0633 protein MGC21881 OS=Homo sapiens PE=5 SV=1
CHS.55578	chr9:61667260-61674924:-	6e-63	EAW80445.1, hCG1795400 [Homo sapiens]	-	-
CHS.55579	chr9:61672955-61677090:+	9e-43	CAI16776.1, family with sequence similarity 27, member E2 [Homo sapiens]	1.89e-40	sp|Q5T7N8|F27D1_HUMAN, Protein FAM27D1 OS=Homo sapiens GN=FAM27D1 PE=3 SV=2
CHS.55605	chr9:63040643-63043698:+	6e-16	ELK25717.1, hypothetical protein MDA_GLEAN10013964 [Myotis davidii]	-	-
CHS.55640	chr9:65384744-65392626:+	1e-73	CAI16776.1, family with sequence similarity 27, member E2 [Homo sapiens]	2.13e-50	sp|Q08E93|F27E3_HUMAN, Protein FAM27E3 OS=Homo sapiens GN=FAM27E3 PE=1 SV=1
CHS.55641	chr9:65385641-65392337:-	8e-40	XP_016792713.1, PREDICTED: LOW QUALITY PROTEIN: protein FAM27D1-like [Pan troglodytes]	8.51e-40	sp|Q5T7N8|F27D1_HUMAN, Protein FAM27D1 OS=Homo sapiens GN=FAM27D1 PE=3 SV=2
CHS.55664	chr9:66264501-66269893:-	1e-57	AAH24922.1, Unknown (protein for IMAGE:4345791), partial [Homo sapiens]	-	-
CHS.55931	chr9:86751067-86758347:+	7e-46	EAW62720.1, hCG2036793 [Homo sapiens]	-	-
CHS.56219	chr9:97799806-97804974:-	9e-31	EHH64647.1, hypothetical protein EGM_17921, partial [Macaca fascicularis]	1.23e-26	sp|Q6UX73|CP089_HUMAN, UPF0764 protein C16orf89 OS=Homo sapiens GN=C16orf89 PE=1 SV=2
CHS.56318	chr9:102443857-102497886:-	1e-26	XP_014411656.1, PREDICTED: protein CEBPZOS isoform X2 [Camelus ferus]	1.65e-24	sp|A8MTT3|CEBOS_HUMAN, Protein CEBPZOS OS=Homo sapiens GN=CEBPZOS PE=1 SV=2
CHS.56391	chr9:107252061-107262261:+	1e-67	BAD92674.1, similar to FKSG60, partial [Homo sapiens]	-	-
CHS.56505	chr9:112890971-112899846:+	4e-22	ELR54012.1, hypothetical protein M91_03060, partial [Bos mutus]	-	-
CHS.57155	chr9:136124628-136126736:-	1e-23	EFB22320.1, hypothetical protein PANDA_013309, partial [Ailuropoda melanoleuca]	-	-
CHS.57270	chr9:137295547-137314508:+	1e-15	XP_012364199.1, PREDICTED: torsin-4A [Nomascus leucogenys]	-	-
CHS.57293	chr9:138208379-138211074:+	7e-80	EAL23704.1, LOC389455 [Homo sapiens]	-	-
CHS.57336	chrUn_GL000214v1:122201-135863:-	9e-64	XP_008972665.1, PREDICTED: uncharacterized protein LOC103786519 [Pan paniscus]	-	-
CHS.57337	chrUn_GL000214v1:122712-137718:-	0	XP_016885660.1, PREDICTED: DNA-directed RNA polymerase II subunit RPB1-like [Homo sapiens]	-	-
CHS.57338	chrUn_GL000216v2:5180-10578:-	5e-17	CAF00752.1, unnamed protein product, partial [Homo sapiens]	-	-
CHS.57339	chrUn_GL000216v2:39261-42359:+	2e-19	EFB25698.1, hypothetical protein PANDA_003603, partial [Ailuropoda melanoleuca]	-	-
CHS.57340	chrUn_GL000216v2:68771-69849:+	2e-29	EFB25698.1, hypothetical protein PANDA_003603, partial [Ailuropoda melanoleuca]	-	-
CHS.57347	chrUn_GL000219v1:165770-176064:-	5e-34	EAW55841.1, hCG2038218, partial [Homo sapiens]	-	-
CHS.57350	chrUn_GL000224v1:2147-19387:-	0	XP_016885660.1, PREDICTED: DNA-directed RNA polymerase II subunit RPB1-like [Homo sapiens]	4.83e-18	sp|P14248|RPB1_PLAFD, DNA-directed RNA polymerase II subunit RPB1 OS=Plasmodium falciparum (isolate CDC / Honduras) GN=RPII PE=3 SV=1
CHS.57352	chrUn_GL000224v1:151548-161675:-	2e-29	EAW55841.1, hCG2038218, partial [Homo sapiens]	-	-
CHS.57353	chrUn_KI270303v1:23-1942:-	1e-32	ELR44476.1, hypothetical protein M91_20944, partial [Bos mutus]	-	-
CHS.57355	chrUn_KI270310v1:1-1201:-	7e-34	EGV91149.1, hypothetical protein I79_026257 [Cricetulus griseus]	-	-
CHS.57359	chrUn_KI270438v1:49583-110822:+	6e-26	CAF00816.1, unnamed protein product, partial [Homo sapiens]	-	-
CHS.57360	chrUn_KI270438v1:109180-112467:-	1e-26	ELR57875.1, hypothetical protein M91_02367, partial [Bos mutus]	-	-
CHS.57369	chrUn_KI270743v1:103338-106769:-	3e-45	EAW55841.1, hCG2038218, partial [Homo sapiens]	-	-
CHS.5738	chr10:25892398-25897380:-	2e-19	CAF16694.1, unnamed protein product, partial [Homo sapiens]	-	-
CHS.57388	chrUn_KI270753v1:11380-16327:-	1e-43	XP_007185635.1, PREDICTED: mucin-5AC-like [Balaenoptera acutorostrata scammoni]	-	-
CHS.57394	chrUn_KI270754v1:33798-40162:+	2e-49	CAH71857.1, novel protein [Homo sapiens]	1.14e-49	sp|Q5T7N8|F27D1_HUMAN, Protein FAM27D1 OS=Homo sapiens GN=FAM27D1 PE=3 SV=2
CHS.57395	chrUn_KI270754v1:35094-40147:-	7e-20	CAF00495.1, unnamed protein product, partial [Homo sapiens]	-	-
CHS.57705	chrX:24311157-24319612:+	-	-	5.73e-18	sp|Q96MD7|CI085_HUMAN, Uncharacterized protein C9orf85 OS=Homo sapiens GN=C9orf85 PE=1 SV=1
CHS.58817	chrX:134523909-134532418:+	5e-31	EHH18952.1, hypothetical protein EGK_19543, partial [Macaca mulatta]	3.63e-19	sp|Q86U02|CN165_HUMAN, Putative uncharacterized protein encoded by LINC00596 OS=Homo sapiens GN=LINC00596 PE=5 SV=1
CHS.58949	chrX:149379210-149415521:-	1e-40	XP_011745550.1, PREDICTED: spermatid nuclear transition protein 3-like [Macaca nemestrina]	-	-
CHS.59253	chrY:11297415-11298241:-	5e-22	CAF00752.1, unnamed protein product, partial [Homo sapiens]	-	-
CHS.59337	chrY:22815955-22822521:-	7e-27	CAF15944.1, unnamed protein product, partial [Homo sapiens]	-	-
CHS.59372	chrY:56677927-56678468:+	5e-40	CCQ43978.1, alternative protein DYZ1L14 [Homo sapiens]	-	-
CHS.59373	chrY:56682661-56700981:+	8e-34	CCQ43977.1, alternative protein DYZ1L13 [Homo sapiens]	-	-
CHS.59375	chrY:56699417-56699988:+	7e-40	CCQ43978.1, alternative protein DYZ1L14 [Homo sapiens]	-	-
CHS.59378	chrY:56707793-56708089:+	8e-34	CCQ43977.1, alternative protein DYZ1L13 [Homo sapiens]	-	-
CHS.5966	chr10:38349478-38351376:+	5e-41	AAX11427.1, cell migration-inducing protein 20 [Homo sapiens]	-	-
CHS.5973	chr10:38525415-38529909:-	1e-26	ELR57875.1, hypothetical protein M91_02367, partial [Bos mutus]	-	-
CHS.5980	chr10:41854025-41854979:-	1e-27	EGV91139.1, hypothetical protein I79_026279 [Cricetulus griseus]	-	-
CHS.5982	chr10:41859680-41899716:+	6e-21	ELR44520.1, hypothetical protein M91_06754, partial [Bos mutus]	-	-
CHS.5984	chr10:41877814-41900596:+	4e-22	CAF00752.1, unnamed protein product, partial [Homo sapiens]	-	-
CHS.5987	chr10:41898310-41916265:+	1e-15	CAF00752.1, unnamed protein product, partial [Homo sapiens]	-	-
CHS.5988	chr10:41908997-41916246:-	4e-30	EFB25698.1, hypothetical protein PANDA_003603, partial [Ailuropoda melanoleuca]	-	-
CHS.6123	chr10:47414579-47418441:-	1e-102	XP_017360204.1, PREDICTED: spore coat assembly protein ExsA-like [Cebus capucinus imitator]	1.11e-27	sp|Q96WV6|YHU2_SCHPO, Uncharacterized threonine-rich GPI-anchored glycoprotein PJ4664.02 OS=Schizosaccharomyces pombe (strain 972 / ATCC 24843) GN=SPBPJ4664.02 PE=3 SV=1
CHS.625	chr1:19260139-19264343:-	9e-77	XP_016855200.1, PREDICTED: aflatoxin B1 aldehyde reductase member 4-like [Homo sapiens]	-	-
CHS.6445	chr10:71868689-71876690:+	3e-82	AAK08111.1, FKSG67 [Homo sapiens]	-	-
CHS.6643	chr10:81870212-81875246:-	9e-69	XP_007960941.1, PREDICTED: atherin-like [Chlorocebus sabaeus]	-	-
CHS.6678	chr10:85147911-85160353:+	3e-56	CAF15144.1, unnamed protein product, partial [Homo sapiens]	1.29e-54	sp|Q53H47|SETMR_HUMAN, Histone-lysine N-methyltransferase SETMAR OS=Homo sapiens GN=SETMAR PE=1 SV=2
CHS.728	chr1:22534265-22539503:-	9e-25	CAF17927.1, unnamed protein product, partial [Homo sapiens]	-	-
CHS.7402	chr10:122657410-122679518:+	7e-89	XP_005566708.1, PREDICTED: carbohydrate-binding protein AQN-1-like isoform X2 [Macaca fascicularis]	5.76e-37	sp|P35495|PSP1_PIG, Major seminal plasma glycoprotein PSP-I OS=Sus scrofa PE=1 SV=2
CHS.8823	chr11:59869007-59896477:+	8e-69	XP_008507703.1, PREDICTED: placenta-specific protein 1-like [Equus przewalskii]	-	-
CHS.9127	chr11:65476272-65478434:+	7e-66	XP_011719112.1, PREDICTED: basic proline-rich protein-like [Macaca nemestrina]	-	-
CHS.914	chr1:26817347-26819141:+	4e-22	AAM46782.1, hepatocellular carcinoma-associated antigen HCA25a [Homo sapiens]	-	-
CHS.9882	chr11:106106451-106109724:-	3e-35	CAF15144.1, unnamed protein product, partial [Homo sapiens]	9.56e-33	sp|Q53H47|SETMR_HUMAN, Histone-lysine N-methyltransferase SETMAR OS=Homo sapiens GN=SETMAR PE=1 SV=2
