# Supplementary material for: CHESS: a new human gene catalog curated from thousands of large-scale RNA sequencing experiments reveals extensive transcriptional noise
Source: Genome Biol. 2018 Nov 28;19:208. doi: 10.1186/s13059-018-1590-2 (PMC6260756; doi:10.1186/s13059-018-1590-2)
Supplement: Supplementary file 5 — List of all potential protein-coding transcripts from the novel genes in CHESS. (XLSX 80 kb) [file 13059_2018_1590_MOESM5_ESM.xlsx]

## Sheet: Sheet1
Transcript_ID	Gene_ID	Location	Transcript_Length	No_of_exons	No_of_samples	Average_TPM	Maximum_TPM	NR_Eval	NR_hit	SP_Eval	SP_hit	CDD_Eval	Pfam_Eval
CHS.55578.5	CHS.55578	chr9:61672749-61674874:-	1705	2	4	1.19512	1.68794	6e-63	EAW80445.1, hCG1795400 [Homo sapiens]	-	-	0.00837726	-
CHS.33245.1	CHS.33245	chr20:30290598-30292599:+	1956	2	14	1.93568	4.05887	1e-82	BAD92674.1, similar to FKSG60, partial [Homo sapiens]	-	-	0.000185598	-
CHS.26544.1	CHS.26544	chr19:36259377-36266585:-	5425	2	1165	2.8405	18.1138	7e-67	XP_004048119.2, PREDICTED: protein FAM27D1-like [Gorilla gorilla gorilla]	1.09e-33	sp|Q1W209|ESRG_HUMAN, Embryonic stem cell-related gene protein OS=Homo sapiens GN=ESRG PE=2 SV=2	-	-
CHS.26544.3	CHS.26544	chr19:36268383-36272964:-	2081	2	6	16.4868	49.6175	7e-67	XP_004048119.2, PREDICTED: protein FAM27D1-like [Gorilla gorilla gorilla]	-	-	-	1.8e-25
CHS.26544.6	CHS.26544	chr19:36270176-36305826:-	211	2	3	24.496	66.0101	-	-	-	-	-	-
CHS.26544.5	CHS.26544	chr19:36270176-36278089:-	317	2	1	32.1788	32.1788	-	-	-	-	-	-
CHS.26544.4	CHS.26544	chr19:36269027-36275765:-	1697	2	3	7.05478	19.9093	7e-67	XP_004048119.2, PREDICTED: protein FAM27D1-like [Gorilla gorilla gorilla]	-	-	-	1.8e-25
CHS.26544.2	CHS.26544	chr19:36259446-36279015:-	7415	3	1	5.06633	5.06633	1e-21	AAH24922.1, Unknown (protein for IMAGE:4345791), partial [Homo sapiens]	-	-	-	-
CHS.53541.1	CHS.53541	chr8:61014964-61022422:+	4489	2	2	1.45672	1.7492	1e-17	EHH18371.1, hypothetical protein EGK_14950, partial [Macaca mulatta]	-	-	-	-
CHS.2823.1	CHS.2823	chr1:145459794-145460756:+	797	2	2	1.07152	1.21678	8e-40	XP_010368881.1, PREDICTED: cleavage and polyadenylation specificity factor subunit 6-like [Rhinopithecus roxellana]	-	-	-	-
CHS.55552.1	CHS.55552	chr9:42724994-42726506:+	1084	2	3	1.20795	2.55435	2e-46	XP_011782881.1, PREDICTED: uncharacterized protein LOC105501504 isoform X4 [Colobus angolensis palliatus]	8.42e-28	sp|A6NN06|U633A_HUMAN, Putative UPF0633 protein MGC21881 OS=Homo sapiens PE=5 SV=1	-	-
CHS.11637.2	CHS.11637	chr12:51813540-51814957:-	1418	1	109	2.10319	14.7456	0	EAW58204.1, hCG1648055 [Homo sapiens]	-	-	-	-
CHS.23703.1	CHS.23703	chr17_GL000258v2_alt:1245353-1264407:+	4209	2	1	1.97566	1.97566	8e-45	XP_008957429.1, PREDICTED: nucleosome-remodeling factor subunit NURF301-like, partial [Pan paniscus]	1.25e-34	sp|Q12830|BPTF_HUMAN, Nucleosome-remodeling factor subunit BPTF OS=Homo sapiens GN=BPTF PE=1 SV=3	1.44075e-17	4.8e-06
CHS.48185.1	CHS.48185	chr6:170088077-170093059:+	2735	2	7	0.725435	1.23195	4e-174	XP_016885868.1, PREDICTED: uncharacterized protein LOC107987509 [Homo sapiens]	-	-	-	-
CHS.13457.2	CHS.13457	chr13:18232317-18238305:+	4741	2	3	2.20904	2.58548	0	CAB63715.1, hypothetical protein, partial [Homo sapiens]	0	sp|Q9UF83|YM012_HUMAN, Uncharacterized protein DKFZp434B061 OS=Homo sapiens PE=2 SV=2	0.000154825	-
CHS.42068.1	CHS.42068	chr4:189006940-189015041:-	8048	2	1	1.42588	1.42588	3e-20	ELR54350.1, hypothetical protein M91_19196 [Bos mutus]	-	-	-	-
CHS.42091.1	CHS.42091	chr4_GL000008v2_random:116291-122561:-	5415	2	3	4.33478	8.57131	2e-47	EAW55841.1, hCG2038218, partial [Homo sapiens]	-	-	-	-
CHS.30107.1	CHS.30107	chr2:87358785-87363051:-	4236	2	5	1.33157	1.99633	4e-18	ELK25717.1, hypothetical protein MDA_GLEAN10013964 [Myotis davidii]	-	-	-	-
CHS.25850.2	CHS.25850	chr19:13837207-13842326:-	5074	2	1	1.02308	1.02308	2e-83	BAC85217.1, unnamed protein product [Homo sapiens]	2.83e-86	sp|Q6ZPA2|YS039_HUMAN, Putative uncharacterized protein FLJ26174 OS=Homo sapiens PE=2 SV=1	-	-
CHS.42185.1	CHS.42185	chr5:1185599-1193825:-	3292	3	1	2.2541	2.2541	2e-162	EAX08176.1, hCG2038677, partial [Homo sapiens]	-	-	-	-
CHS.34098.1	CHS.34098	chr20:62296531-62299283:+	2217	2	6	1.04369	1.41197	3e-44	EAW75376.1, hCG2045304 [Homo sapiens]	-	-	-	-
CHS.35104.1	CHS.35104	chr22:16354622-16354937:+	316	1	1	37.0654	37.0654	1e-20	CAF00704.1, unnamed protein product, partial [Homo sapiens]	-	-	-	2.2e-06
CHS.40366.2	CHS.40366	chr4:49321214-49335310:-	7052	2	22	1.28577	2.26523	3e-19	CAE92058.1, unnamed protein product [Homo sapiens]	-	-	-	-
CHS.39891.1	CHS.39891	chr4:9374626-9381368:-	1046	2	98	1.49583	3.33778	3e-24	EAW88631.1, hCG2005545 [Homo sapiens]	-	-	-	-
CHS.18850.6	CHS.18850	chr16:2678254-2680000:+	1747	1	793	7.29077	31.7135	3e-94	EAW85493.1, hCG1992413 [Homo sapiens]	-	-	-	-
CHS.18850.5	CHS.18850	chr16:2677681-2682392:+	3756	2	15	4.04865	6.5572	2e-92	EAW85493.1, hCG1992413 [Homo sapiens]	-	-	-	-
CHS.18850.3	CHS.18850	chr16:2677656-2682354:+	4049	2	13	2.84375	7.13107	2e-92	EAW85493.1, hCG1992413 [Homo sapiens]	-	-	-	-
CHS.40137.3	CHS.40137	chr4:30719198-30720278:-	986	2	2	2.30385	3.21985	8e-31	EPQ17012.1, hypothetical protein D623_10022276 [Myotis brandtii]	-	-	-	-
CHS.27830.1	CHS.27830	chr19_GL383573v1_alt:312598-315095:-	2333	2	2	1.85366	2.45804	1e-16	XP_017808319.1, PREDICTED: uncharacterized protein LOC103879999 [Papio anubis]	-	-	-	-
CHS.50308.1	CHS.50308	chr7:32838959-32844560:+	1348	2	1	4.09933	4.09933	1e-35	EAW93999.1, hCG2010098 [Homo sapiens]	-	-	-	-
CHS.5973.1	CHS.5973	chr10:38525415-38529909:-	4455	2	4	0.872838	1.36371	1e-26	ELR57875.1, hypothetical protein M91_02367, partial [Bos mutus]	-	-	-	4.1e-11
CHS.16925.1	CHS.16925	chr15:32343075-32352006:-	7676	2	1	4.77032	4.77032	5e-45	XP_007987112.1, PREDICTED: uncharacterized protein LOC103230306 [Chlorocebus sabaeus]	-	-	-	-
CHS.35017.1	CHS.35017	chr21:45577720-45582969:+	4894	2	1	1.64706	1.64706	7e-98	XP_007968713.1, PREDICTED: uncharacterized protein LOC103220201 [Chlorocebus sabaeus]	-	-	0.00413237	-
CHS.34846.1	CHS.34846	chr21:42582920-42592321:-	7812	2	1	1.84244	1.84244	2e-19	XP_007651339.1, PREDICTED: uncharacterized protein LOC103162174 isoform X1 [Cricetulus griseus]	-	-	-	-
CHS.728.2	CHS.728	chr1:22536314-22539503:-	2308	2	3	2.36819	4.38488	9e-25	CAF17927.1, unnamed protein product, partial [Homo sapiens]	-	-	-	-
CHS.40355.2	CHS.40355	chr4:49107359-49146184:+	1617	2	12	5.40743	8.59158	3e-36	EFB25698.1, hypothetical protein PANDA_003603, partial [Ailuropoda melanoleuca]	-	-	3.83457e-06	6.2e-07
CHS.32535.1	CHS.32535	chr2:238558815-238559787:+	973	1	227	3.76279	15.3368	1e-21	CAF15143.1, unnamed protein product, partial [Homo sapiens]	-	-	-	-
CHS.32535.5	CHS.32535	chr2:238560509-238566194:+	5535	2	16	1.29534	3.54163	-	-	-	-	-	-
CHS.44033.2	CHS.44033	chr5:137757571-137760973:-	3132	2	13	2.14882	3.84533	-	-	9.79e-16	sp|Q6R2W3|SCND3_HUMAN, SCAN domain-containing protein 3 OS=Homo sapiens GN=ZBED9 PE=2 SV=1	-	-
CHS.44033.1	CHS.44033	chr5:137755136-137759330:-	3687	2	8	1.6681	2.77214	2e-26	XP_004319824.1, PREDICTED: SCAN domain-containing protein 3-like [Tursiops truncatus]	-	-	-	-
CHS.57359.3	CHS.57359	chrUn_KI270438v1:79079-110822:+	1134	2	42	13.781	160.876	6e-26	CAF00816.1, unnamed protein product, partial [Homo sapiens]	-	-	-	-
CHS.57359.4	CHS.57359	chrUn_KI270438v1:108989-110668:+	1680	1	208	2.48148	16.8173	8e-19	CAF00752.1, unnamed protein product, partial [Homo sapiens]	-	-	-	-
CHS.57359.2	CHS.57359	chrUn_KI270438v1:57007-110581:+	1576	3	1	61.1262	61.1262	4e-19	CAF00752.1, unnamed protein product, partial [Homo sapiens]	-	-	-	1.6e-05
CHS.1362.2	CHS.1362	chr1:41303020-41305912:-	970	2	77	2.6618	9.33727	5e-44	CAF15144.1, unnamed protein product, partial [Homo sapiens]	2.86e-41	sp|Q53H47|SETMR_HUMAN, Histone-lysine N-methyltransferase SETMAR OS=Homo sapiens GN=SETMAR PE=1 SV=2	-	-
CHS.1362.4	CHS.1362	chr1:41303255-41305912:-	789	2	60	2.55357	10.5501	7e-59	CAF15144.1, unnamed protein product, partial [Homo sapiens]	2.56e-55	sp|Q53H47|SETMR_HUMAN, Histone-lysine N-methyltransferase SETMAR OS=Homo sapiens GN=SETMAR PE=1 SV=2	-	-
CHS.1362.3	CHS.1362	chr1:41303020-41305943:-	991	2	24	2.06667	7.34734	5e-44	CAF15144.1, unnamed protein product, partial [Homo sapiens]	2.86e-41	sp|Q53H47|SETMR_HUMAN, Histone-lysine N-methyltransferase SETMAR OS=Homo sapiens GN=SETMAR PE=1 SV=2	-	-
CHS.57350.8	CHS.57350	chrUn_GL000224v1:2720-10793:-	1778	2	14	2.27662	3.41051	4e-68	XP_008972665.1, PREDICTED: uncharacterized protein LOC103786519 [Pan paniscus]	-	-	-	-
CHS.57350.4	CHS.57350	chrUn_GL000224v1:2699-18419:-	3108	3	1	15.3208	15.3208	0	XP_016885660.1, PREDICTED: DNA-directed RNA polymerase II subunit RPB1-like [Homo sapiens]	4.83e-18	sp|P14248|RPB1_PLAFD, DNA-directed RNA polymerase II subunit RPB1 OS=Plasmodium falciparum (isolate CDC / Honduras) GN=RPII PE=3 SV=1	6.07307e-08	-
CHS.19726.1	CHS.19726	chr16:38276130-38279308:-	1145	3	2	19.667	30.835	7e-20	EGV91149.1, hypothetical protein I79_026257 [Cricetulus griseus]	-	-	-	-
CHS.39738.1	CHS.39738	chr4:3641596-3645001:+	3180	2	1	2.00115	2.00115	4e-165	XP_016882996.1, PREDICTED: uncharacterized protein LOC107987263 [Homo sapiens]	-	-	-	-
CHS.57293.1	CHS.57293	chr9:138208379-138211074:+	2591	2	1	1.00059	1.00059	7e-80	EAL23704.1, LOC389455 [Homo sapiens]	-	-	-	-
CHS.19680.1	CHS.19680	chr16:33335941-33340004:+	4007	2	1	1.20186	1.20186	1e-21	XP_017171833.1, PREDICTED: uncharacterized protein LOC108168203 [Mus musculus]	2.2e-23	sp|A1X158|FP1V1_PERVI, Foot protein 1 variant 1 OS=Perna viridis GN=fp-1 PE=1 SV=1	-	-
CHS.52508.1	CHS.52508	chr8:299021-301251:-	2231	1	909	6.73859	29.2582	7e-63	EAW56318.1, hCG1995883 [Homo sapiens]	-	-	-	-
CHS.38155.1	CHS.38155	chr3:122171364-122172955:-	1195	2	2	1.70918	2.19603	2e-33	AAB61715.1, unknown [Homo sapiens]	1.64e-31	sp|Q96MW7|TIGD1_HUMAN, Tigger transposable element-derived protein 1 OS=Homo sapiens GN=TIGD1 PE=1 SV=1	-	-
CHS.56505.2	CHS.56505	chr9:112891102-112899846:+	6147	2	2	3.86758	4.02409	4e-22	ELR54012.1, hypothetical protein M91_03060, partial [Bos mutus]	-	-	-	-
CHS.41986.1	CHS.41986	chr4:184964316-184977078:-	12360	2	2	1.9608	2.07077	5e-41	ELR54554.1, hypothetical protein M91_02192, partial [Bos mutus]	-	-	4.6093e-06	-
CHS.55276.2	CHS.55276	chr9:29214303-29229151:+	1952	2	5	1.59338	3.14493	8e-22	BAE87920.1, unnamed protein product [Macaca fascicularis]	-	-	-	-
CHS.57155.1	CHS.57155	chr9:136124628-136126736:-	1861	2	1	1.4603	1.4603	1e-23	EFB22320.1, hypothetical protein PANDA_013309, partial [Ailuropoda melanoleuca]	-	-	0.00793689	1.4e-28
CHS.55664.2	CHS.55664	chr9:66265958-66269865:-	2183	2	3	2.10855	2.99457	1e-57	AAH24922.1, Unknown (protein for IMAGE:4345791), partial [Homo sapiens]	-	-	-	-
CHS.37871.1	CHS.37871	chr3:101899239-101902311:-	724	2	1	2.96096	2.96096	2e-29	CAF01324.1, unnamed protein product, partial [Homo sapiens]	-	-	-	-
CHS.16287.8	CHS.16287	chr14:95521092-95526023:-	1568	3	248	3.08167	15.7308	-	-	-	-	-	-
CHS.16287.9	CHS.16287	chr14:95521092-95527245:-	6026	2	306	1.85445	6.54879	3e-96	EAW81604.1, hCG2038093, partial [Homo sapiens]	-	-	-	-
CHS.16287.1	CHS.16287	chr14:95519726-95526454:-	6220	3	11	1.61851	3.24402	3e-96	EAW81604.1, hCG2038093, partial [Homo sapiens]	-	-	-	-
CHS.16287.2	CHS.16287	chr14:95519727-95526169:-	6067	3	11	1.41428	2.92445	3e-96	EAW81604.1, hCG2038093, partial [Homo sapiens]	-	-	-	-
CHS.54359.2	CHS.54359	chr8:123313516-123319516:+	6001	1	1262	3.72557	14.0847	3e-34	AAM46782.1, hepatocellular carcinoma-associated antigen HCA25a [Homo sapiens]	-	-	3.26341e-05	-
CHS.54359.3	CHS.54359	chr8:123313871-123319518:+	5599	2	48	1.57091	4.65146	2e-34	AAM46782.1, hepatocellular carcinoma-associated antigen HCA25a [Homo sapiens]	-	-	0.00132139	-
CHS.54359.1	CHS.54359	chr8:123313088-123319520:+	6082	2	19	1.82694	3.41309	1e-19	AAM46782.1, hepatocellular carcinoma-associated antigen HCA25a [Homo sapiens]	-	-	0.000950927	-
CHS.54359.7	CHS.54359	chr8:123314935-123319516:+	3875	2	10	2.9463	5.31763	3e-43	AAP34472.1, LP3428 [Homo sapiens]	-	-	-	-
CHS.42773.2	CHS.42773	chr5:49616440-49622876:-	338	3	1	2.88493	2.88493	3e-32	EGV91149.1, hypothetical protein I79_026257 [Cricetulus griseus]	-	-	-	-
CHS.56318.1	CHS.56318	chr9:102443857-102497871:-	2441	3	3	0.950811	1.41054	1e-26	XP_014411656.1, PREDICTED: protein CEBPZOS isoform X2 [Camelus ferus]	1.65e-24	sp|A8MTT3|CEBOS_HUMAN, Protein CEBPZOS OS=Homo sapiens GN=CEBPZOS PE=1 SV=2	-	-
CHS.20594.3	CHS.20594	chr16:86682483-86696445:+	516	2	93	2.27653	16.1367	-	-	-	-	-	-
CHS.20594.1	CHS.20594	chr16:86670268-86682820:+	12166	2	38	1.25951	2.70526	2e-27	ELR53142.1, hypothetical protein M91_08612, partial [Bos mutus]	-	-	-	-
CHS.5286.1	CHS.5286	chr10:2422155-2424587:-	1496	2	1	2.00415	2.00415	1e-30	CAF17983.1, unnamed protein product, partial [Homo sapiens]	-	-	-	-
CHS.11569.1	CHS.11569	chr12:49536677-49538804:-	620	2	3	0.521273	1.01166	9e-44	EHH59362.1, hypothetical protein EGM_09449, partial [Macaca fascicularis]	2.46e-34	sp|Q8N2A0|CX062_HUMAN, Putative uncharacterized protein encoded by LINC00269 OS=Homo sapiens GN=LINC00269 PE=5 SV=1	-	-
CHS.46818.1	CHS.46818	chr6:80079391-80083694:-	651	2	5	2.1696	2.76423	9e-40	CAF17400.1, unnamed protein product, partial [Homo sapiens]	-	-	-	-
CHS.46556.1	CHS.46556	chr6:52209996-52213904:+	1811	2	2	1.70785	1.71633	1e-58	BAK63142.1, hypothetical protein [Pan troglodytes]	-	-	-	-
CHS.22924.1	CHS.22924	chr17:63456938-63457601:-	580	2	1	1.55665	1.55665	2e-81	AAK08111.1, FKSG67 [Homo sapiens]	-	-	0.00217515	-
CHS.914.1	CHS.914	chr1:26817347-26819141:+	1100	2	1	2.10783	2.10783	4e-22	AAM46782.1, hepatocellular carcinoma-associated antigen HCA25a [Homo sapiens]	-	-	0.00257524	-
CHS.30073.1	CHS.30073	chr2:85924174-85936210:+	9925	2	1	1.60154	1.60154	9e-66	CAE91349.1, unnamed protein product [Homo sapiens]	-	-	-	-
CHS.2756.1	CHS.2756	chr1:143245378-143245658:-	281	1	2	93.3469	106.263	2e-33	EGV91139.1, hypothetical protein I79_026279 [Cricetulus griseus]	-	-	-	-
CHS.5988.1	CHS.5988	chr10:41908997-41916246:-	7060	2	2	2.2881	2.54241	4e-30	EFB25698.1, hypothetical protein PANDA_003603, partial [Ailuropoda melanoleuca]	-	-	-	-
CHS.42201.1	CHS.42201	chr5:1556828-1561482:-	4503	2	2	1.28811	1.38218	4e-109	EAX08152.1, hCG1820580 [Homo sapiens]	-	-	-	-
CHS.51158.2	CHS.51158	chr7:91886884-91889687:-	2767	2	1	1.56094	1.56094	7e-152	XP_012364106.1, PREDICTED: LOW QUALITY PROTEIN: collagen alpha-1(I) chain-like [Nomascus leucogenys]	-	-	0.000423817	-
CHS.8823.4	CHS.8823	chr11:59880266-59896469:+	760	4	3	0.832372	1.53334	8e-69	XP_008507703.1, PREDICTED: placenta-specific protein 1-like [Equus przewalskii]	-	-	-	-
CHS.9127.1	CHS.9127	chr11:65476272-65478434:+	2163	1	484	1.89681	17.5759	7e-66	XP_011719112.1, PREDICTED: basic proline-rich protein-like [Macaca nemestrina]	-	-	-	-
CHS.14848.3	CHS.14848	chr13:114132708-114149199:+	16146	4	1	2.90697	2.90697	3e-22	XP_007960560.1, PREDICTED: uncharacterized protein LOC103215711 [Chlorocebus sabaeus]	4.25e-16	sp|B8NM66|USTA_ASPFN, Ribosomally synthesized cyclic peptide ustiloxin B precursosr OS=Aspergillus flavus (strain ATCC 200026 / FGSC A1120 / NRRL 3357 / JCM 12722 / SRRC 167) GN=ustA PE=1 SV=1	-	-
CHS.57336.1	CHS.57336	chrUn_GL000214v1:122201-135863:-	1369	3	66	31.5676	88.8776	9e-64	XP_008972665.1, PREDICTED: uncharacterized protein LOC103786519 [Pan paniscus]	-	-	-	-
CHS.9882.1	CHS.9882	chr11:106106451-106109724:-	1102	2	3	1.45011	1.68731	3e-35	CAF15144.1, unnamed protein product, partial [Homo sapiens]	9.56e-33	sp|Q53H47|SETMR_HUMAN, Histone-lysine N-methyltransferase SETMAR OS=Homo sapiens GN=SETMAR PE=1 SV=2	-	-
CHS.59372.1	CHS.59372	chrY:56677927-56678281:+	355	1	29	6.48462	52.7067	5e-40	CCQ43978.1, alternative protein DYZ1L14 [Homo sapiens]	-	-	-	-
CHS.59372.2	CHS.59372	chrY:56677928-56678468:+	541	1	7	6.5356	24.2617	5e-40	CCQ43978.1, alternative protein DYZ1L14 [Homo sapiens]	-	-	-	-
CHS.18130.9	CHS.18130	chr15:84469199-84473595:+	1066	2	5	2.31347	3.35377	1e-85	AAK15476.1, colon cancer-associated antigen AgSK1-2HT-ECS [Homo sapiens]	-	-	-	-
CHS.24251.1	CHS.24251	chr18:14867349-14870996:+	3443	2	7	1.80467	2.85598	2e-64	EAW50643.1, hCG1996836, partial [Homo sapiens]	-	-	-	-
CHS.46443.6	CHS.46443	chr6:44090807-44097042:-	6236	1	252	4.43974	18.3177	1e-43	ABB90708.1, unknown [Homo sapiens]	-	-	-	-
CHS.46443.2	CHS.46443	chr6:44090790-44095540:-	4403	2	10	1.43084	2.71747	3e-42	ABB90708.1, unknown [Homo sapiens]	-	-	-	-
CHS.26279.1	CHS.26279	chr19:26529641-26529916:+	276	1	1	19.8888	19.8888	1e-33	EGV91149.1, hypothetical protein I79_026257 [Cricetulus griseus]	-	-	-	-
CHS.59373.2	CHS.59373	chrY:56682826-56683121:+	296	1	6	16.7119	63.3636	8e-34	CCQ43977.1, alternative protein DYZ1L13 [Homo sapiens]	-	-	-	-
CHS.59373.3	CHS.59373	chrY:56682826-56700981:+	302	2	1	20.681	20.681	2e-32	CCQ43977.1, alternative protein DYZ1L13 [Homo sapiens]	-	-	-	-
CHS.14884.2	CHS.14884	chr14:19009379-19016607:+	4109	2	4	1.33357	1.65153	8e-37	XP_008017879.1, PREDICTED: uncharacterized protein LOC103247567 [Chlorocebus sabaeus]	-	-	-	-
CHS.36174.4	CHS.36174	chr22:48321539-48329165:-	4422	3	17	1.87103	4.23122	4e-23	EHH59533.1, hypothetical protein EGM_09670, partial [Macaca fascicularis]	-	-	0.0081496	-
CHS.42772.4	CHS.42772	chr5:49613371-49614546:-	496	2	5	5.33393	13.4016	1e-32	EGV91149.1, hypothetical protein I79_026257 [Cricetulus griseus]	-	-	-	-
CHS.42772.1	CHS.42772	chr5:49611408-49614497:-	1336	2	2	9.16599	16.3512	1e-32	EGV91149.1, hypothetical protein I79_026257 [Cricetulus griseus]	-	-	-	-
CHS.47905.1	CHS.47905	chr6:157374049-157380874:-	6505	2	2	1.09174	1.78139	0	BAC86228.1, unnamed protein product [Homo sapiens]	-	-	-	-
CHS.26543.4	CHS.26543	chr19:36267430-36269035:+	1606	1	1175	1.91679	33.9203	3e-93	XP_016791291.1, PREDICTED: uncharacterized protein LOC107969739 isoform X1 [Pan troglodytes]	-	-	-	-
CHS.26543.3	CHS.26543	chr19:36264653-36272236:+	5061	2	128	4.32646	11.2285	1e-91	XP_016791291.1, PREDICTED: uncharacterized protein LOC107969739 isoform X1 [Pan troglodytes]	-	-	-	-
CHS.26543.5	CHS.26543	chr19:36268074-36270957:+	2884	1	8	4.58801	14.1495	3e-93	XP_016791291.1, PREDICTED: uncharacterized protein LOC107969739 isoform X1 [Pan troglodytes]	-	-	-	-
CHS.12.1	CHS.12	chr1:352749-356597:-	3790	2	24	1.16414	2.81066	1e-51	EAW51440.1, hCG15392, isoform CRA_a [Homo sapiens]	-	-	-	-
CHS.37173.1	CHS.37173	chr3:46835111-46855015:-	11971	2	216	2.53718	12.3101	4e-84	EAW64790.1, hCG1820565 [Homo sapiens]	-	-	-	-
CHS.27179.1	CHS.27179	chr19:48547985-48550560:-	1794	2	6	1.00609	2.02018	4e-33	ELR48704.1, hypothetical protein M91_18454, partial [Bos mutus]	-	-	-	-
CHS.57388.1	CHS.57388	chrUn_KI270753v1:11380-16327:-	2088	2	3	0.812619	1.57383	1e-43	XP_007185635.1, PREDICTED: mucin-5AC-like [Balaenoptera acutorostrata scammoni]	-	-	1.19361e-08	-
CHS.5984.1	CHS.5984	chr10:41877814-41900596:+	932	2	1	1.35468	1.35468	4e-22	CAF00752.1, unnamed protein product, partial [Homo sapiens]	-	-	-	-
CHS.59375.1	CHS.59375	chrY:56699417-56699988:+	572	1	2	20.8341	32.7169	7e-40	CCQ43978.1, alternative protein DYZ1L14 [Homo sapiens]	-	-	-	-
CHS.24486.4	CHS.24486	chr18:37983793-37992561:+	789	3	2	1.2721	1.35493	3e-36	EAX01403.1, hCG2037009 [Homo sapiens]	-	-	-	-
CHS.144.2	CHS.144	chr1:2314929-2321323:+	4417	2	355	1.68003	7.85355	-	-	-	-	-	-
CHS.144.1	CHS.144	chr1:2314906-2321248:+	4230	5	23	1.60069	2.71637	4e-52	EAW56116.1, hCG2041674, partial [Homo sapiens]	-	-	-	-
CHS.144.9	CHS.144	chr1:2316797-2324302:+	5523	2	16	1.35424	1.90988	-	-	-	-	-	-
CHS.144.8	CHS.144	chr1:2315928-2316124:+	197	1	10	2.08451	3.46775	-	-	-	-	-	-
CHS.144.11	CHS.144	chr1:2317761-2321175:+	2450	2	12	1.46471	3.28086	-	-	-	-	-	-
CHS.144.5	CHS.144	chr1:2315040-2323085:+	5675	3	12	1.2718	3.25904	-	-	-	-	-	-
CHS.46799.3	CHS.46799	chr6:79078610-79081388:+	2213	2	6	1.3868	3.18598	3e-34	EAW48716.1, hCG2032059 [Homo sapiens]	-	-	-	-
CHS.18601.1	CHS.18601	chr15_KI270905v1_alt:3097927-3101616:-	1410	2	192	2.51262	18.8185	2e-22	EAW61253.1, hCG1773681, partial [Homo sapiens]	-	-	-	-
CHS.18601.4	CHS.18601	chr15_KI270905v1_alt:3098290-3101916:-	1494	2	128	3.27624	13.359	7e-43	EAW61253.1, hCG1773681, partial [Homo sapiens]	-	-	-	-
CHS.18601.3	CHS.18601	chr15_KI270905v1_alt:3098232-3101836:-	1114	2	158	2.34791	8.70827	5e-22	EAW61253.1, hCG1773681, partial [Homo sapiens]	-	-	-	-
CHS.18601.2	CHS.18601	chr15_KI270905v1_alt:3098222-3101509:-	1022	2	17	1.98035	4.73517	7e-43	EAW61253.1, hCG1773681, partial [Homo sapiens]	-	-	-	-
CHS.41343.1	CHS.41343	chr4:130960426-130964254:+	1340	2	3	0.873108	1.31475	1e-18	XP_017817320.1, PREDICTED: tigger transposable element-derived protein 1-like [Papio anubis]	-	-	4.5746e-05	1.4e-07
CHS.54848.1	CHS.54848	chr8_KI270814v1_alt:112537-116568:+	2655	2	3	1.57765	2.48101	3e-36	BAK64036.1, hypothetical protein [Pan troglodytes]	-	-	-	-
CHS.57369.1	CHS.57369	chrUn_KI270743v1:103338-106769:-	2576	2	1	5.20456	5.20456	3e-45	EAW55841.1, hCG2038218, partial [Homo sapiens]	-	-	-	-
CHS.14487.1	CHS.14487	chr13:91394323-91397496:+	2990	2	12	0.673509	1.45766	2e-28	EHH16997.1, hypothetical protein EGK_13278, partial [Macaca mulatta]	3.48e-23	sp|Q86U02|CN165_HUMAN, Putative uncharacterized protein encoded by LINC00596 OS=Homo sapiens GN=LINC00596 PE=5 SV=1	0.00986472	-
CHS.40354.1	CHS.40354	chr4:49093241-49099885:+	5555	2	1	1.45035	1.45035	8e-43	ELR57875.1, hypothetical protein M91_02367, partial [Bos mutus]	-	-	-	0.00078
CHS.57394.1	CHS.57394	chrUn_KI270754v1:33798-40162:+	2139	2	1	9.61695	9.61695	2e-49	CAH71857.1, novel protein [Homo sapiens]	1.14e-49	sp|Q5T7N8|F27D1_HUMAN, Protein FAM27D1 OS=Homo sapiens GN=FAM27D1 PE=3 SV=2	-	3.3e-08
CHS.10618.1	CHS.10618	chr12:218949-220508:-	1431	2	23	1.26329	2.69578	2e-176	XP_016778196.1, PREDICTED: uncharacterized protein LOC107967395 [Pan troglodytes]	-	-	-	-
CHS.40358.1	CHS.40358	chr4:49150302-49150731:-	390	2	1	3.60317	3.60317	1e-20	CAF00752.1, unnamed protein product, partial [Homo sapiens]	-	-	-	-
CHS.55641.1	CHS.55641	chr9:65385641-65392337:-	6181	2	25	1.38188	2.21995	8e-40	XP_016792713.1, PREDICTED: LOW QUALITY PROTEIN: protein FAM27D1-like [Pan troglodytes]	8.51e-40	sp|Q5T7N8|F27D1_HUMAN, Protein FAM27D1 OS=Homo sapiens GN=FAM27D1 PE=3 SV=2	-	0.00061
CHS.17981.2	CHS.17981	chr15:78754096-78756500:+	2384	2	23	4.6089	16.4781	2e-44	CAF86063.1, unnamed protein product [Homo sapiens]	-	-	-	-
CHS.6445.1	CHS.6445	chr10:71868689-71876690:+	1514	2	5	1.38252	1.81395	3e-82	AAK08111.1, FKSG67 [Homo sapiens]	-	-	0.00167764	-
CHS.6643.2	CHS.6643	chr10:81873287-81875246:-	1113	2	399	1.68038	4.33365	9e-69	XP_007960941.1, PREDICTED: atherin-like [Chlorocebus sabaeus]	-	-	-	-
CHS.41584.1	CHS.41584	chr4:151988526-152045275:+	1949	4	1	2.12912	2.12912	3e-22	XP_011904442.1, PREDICTED: uncharacterized protein LOC105580708 isoform X6 [Cercocebus atys]	-	-	-	-
CHS.57360.1	CHS.57360	chrUn_KI270438v1:109180-112467:-	2104	2	3	20.9514	46.2936	1e-26	ELR57875.1, hypothetical protein M91_02367, partial [Bos mutus]	-	-	0.00335156	1e-09
CHS.57270.4	CHS.57270	chr9:137295947-137299630:+	3397	2	9	1.17814	2.10665	1e-15	XP_012364199.1, PREDICTED: torsin-4A [Nomascus leucogenys]	-	-	-	-
CHS.18419.1	CHS.18419	chr15:99472310-99476307:-	2738	2	341	2.27619	6.5567	2e-35	BAC41235.1, hypothetical protein [Macaca fascicularis]	-	-	-	-
CHS.18419.2	CHS.18419	chr15:99472310-99476307:-	2741	2	12	1.4293	2.49686	2e-35	BAC41235.1, hypothetical protein [Macaca fascicularis]	-	-	-	-
CHS.20422.1	CHS.20422	chr16:80578113-80593618:+	10593	2	2	2.64979	3.7403	4e-136	XP_014197352.1, PREDICTED: uncharacterized protein LOC106633932 [Pan paniscus]	-	-	-	-
CHS.40356.1	CHS.40356	chr4:49111969-49120632:-	1669	2	5	2.35558	5.01302	7e-20	ELR44520.1, hypothetical protein M91_06754, partial [Bos mutus]	-	-	-	-
CHS.16517.1	CHS.16517	chr14:104293439-104300910:+	7270	2	1	1.88488	1.88488	6e-61	ELR53142.1, hypothetical protein M91_08612, partial [Bos mutus]	-	-	9.58941e-05	5.3e-05
CHS.27790.1	CHS.27790	chr19:58381290-58383868:+	2087	2	1	2.24494	2.24494	1e-20	EAW72580.1, hCG2008536, partial [Homo sapiens]	-	-	-	-
CHS.57352.1	CHS.57352	chrUn_GL000224v1:151548-161675:-	1982	2	1	3.10289	3.10289	2e-29	EAW55841.1, hCG2038218, partial [Homo sapiens]	-	-	-	-
CHS.35601.1	CHS.35601	chr22:30669709-30672513:+	2556	2	1	2.26876	2.26876	4e-32	BAE01347.1, unnamed protein product [Macaca fascicularis]	-	-	-	-
CHS.40154.2	CHS.40154	chr4:33565674-33571594:+	382	3	6	1.60024	2.12487	3e-38	EAW92869.1, hCG2041968, partial [Homo sapiens]	-	-	-	-
CHS.16570.1	CHS.16570	chr14:105083404-105087423:+	4020	1	2696	2.17101	15.2576	2e-23	ELR48704.1, hypothetical protein M91_18454, partial [Bos mutus]	-	-	-	-
CHS.58949.2	CHS.58949	chrX:149414886-149415495:-	423	2	18	1.61439	3.35465	1e-40	XP_011745550.1, PREDICTED: spermatid nuclear transition protein 3-like [Macaca nemestrina]	-	-	-	-
CHS.34454.3	CHS.34454	chr21:25380530-25384577:+	1042	3	2	1.15192	1.2174	7e-30	BAE91091.1, unnamed protein product [Macaca fascicularis]	5.17e-20	sp|Q6UX73|CP089_HUMAN, UPF0764 protein C16orf89 OS=Homo sapiens GN=C16orf89 PE=1 SV=2	-	0.00066
CHS.4725.1	CHS.4725	chr1:226093852-226105555:+	9882	2	81	2.38279	7.89179	2e-18	CAF00903.1, unnamed protein product, partial [Homo sapiens]	-	-	-	-
CHS.33476.1	CHS.33476	chr20:38456875-38462702:+	5469	2	2	2.05791	2.54467	5e-94	BAD92674.1, similar to FKSG60, partial [Homo sapiens]	-	-	0.00010022	-
CHS.2721.1	CHS.2721	chr1:120415056-120421180:+	1360	2	1	1.27433	1.27433	7e-53	XP_016855397.1, PREDICTED: uncharacterized protein LOC105371303 isoform X2 [Homo sapiens]	-	-	-	-
CHS.40369.1	CHS.40369	chr4:49643145-49651520:+	354	2	1	2.08511	2.08511	3e-16	CAF00752.1, unnamed protein product, partial [Homo sapiens]	-	-	-	7.1e-06
CHS.24083.1	CHS.24083	chr18:7455844-7461135:-	770	2	11	0.874796	1.2919	-	-	-	-	-	-
CHS.48186.1	CHS.48186	chr6:170135612-170144217:+	7754	2	29	1.22919	2.44159	4e-25	XP_017449984.1, PREDICTED: endochitinase A1-like [Rattus norvegicus]	-	-	-	-
CHS.48186.3	CHS.48186	chr6:170137279-170141003:+	3626	2	15	1.33194	2.43913	3e-25	XP_017449984.1, PREDICTED: endochitinase A1-like [Rattus norvegicus]	-	-	-	-
CHS.48186.4	CHS.48186	chr6:170137449-170144168:+	6194	2	16	1.19121	2.40842	3e-25	XP_017449984.1, PREDICTED: endochitinase A1-like [Rattus norvegicus]	-	-	-	-
CHS.49032.1	CHS.49032	chr6_GL000254v2_alt:1495025-1495674:+	650	1	1	32.9322	32.9322	7e-62	EAX03267.1, hCG2005032 [Homo sapiens]	-	-	-	-
CHS.16275.2	CHS.16275	chr14:95320194-95322798:+	2517	2	1	1.42794	1.42794	5e-47	XP_016782179.1, PREDICTED: chromosome alignment-maintaining phosphoprotein 1-like [Pan troglodytes]	-	-	-	-
CHS.58817.1	CHS.58817	chrX:134523909-134532418:+	6956	2	4	2.2902	4.33096	5e-31	EHH18952.1, hypothetical protein EGK_19543, partial [Macaca mulatta]	3.63e-19	sp|Q86U02|CN165_HUMAN, Putative uncharacterized protein encoded by LINC00596 OS=Homo sapiens GN=LINC00596 PE=5 SV=1	0.00271564	-
CHS.57339.1	CHS.57339	chrUn_GL000216v2:39261-42359:+	1015	2	1	2.65704	2.65704	2e-19	EFB25698.1, hypothetical protein PANDA_003603, partial [Ailuropoda melanoleuca]	-	-	-	-
CHS.6678.6	CHS.6678	chr10:85154785-85160303:+	5349	2	10	1.67906	2.75832	3e-56	CAF15144.1, unnamed protein product, partial [Homo sapiens]	1.29e-54	sp|Q53H47|SETMR_HUMAN, Histone-lysine N-methyltransferase SETMAR OS=Homo sapiens GN=SETMAR PE=1 SV=2	-	-
CHS.55640.3	CHS.55640	chr9:65384755-65392394:+	2832	3	52	1.95406	5.4797	1e-73	CAI16776.1, family with sequence similarity 27, member E2 [Homo sapiens]	2.13e-50	sp|Q08E93|F27E3_HUMAN, Protein FAM27E3 OS=Homo sapiens GN=FAM27E3 PE=1 SV=1	1.04172e-16	3e-38
CHS.55640.10	CHS.55640	chr9:65389172-65392344:+	2998	2	37	2.0421	5.01914	1e-73	CAI16776.1, family with sequence similarity 27, member E2 [Homo sapiens]	2.13e-50	sp|Q08E93|F27E3_HUMAN, Protein FAM27E3 OS=Homo sapiens GN=FAM27E3 PE=1 SV=1	1.04172e-16	3e-38
CHS.55640.2	CHS.55640	chr9:65384749-65392373:+	2992	2	12	2.85662	6.03344	1e-73	CAI16776.1, family with sequence similarity 27, member E2 [Homo sapiens]	2.13e-50	sp|Q08E93|F27E3_HUMAN, Protein FAM27E3 OS=Homo sapiens GN=FAM27E3 PE=1 SV=1	1.04172e-16	3e-38
CHS.59337.1	CHS.59337	chrY:22815955-22822521:-	1915	2	3	1.03702	2.24149	7e-27	CAF15944.1, unnamed protein product, partial [Homo sapiens]	-	-	-	-
CHS.33255.1	CHS.33255	chr20:30811899-30815080:+	2484	2	1	1.0235	1.0235	1e-21	EAW68899.1, hCG1999152, isoform CRA_a [Homo sapiens]	-	-	0.00778858	-
CHS.33255.6	CHS.33255	chr20:30811899-30815352:+	3454	1	1970	2.70974	16.953	9e-46	EAW57711.1, hCG1993104, partial [Homo sapiens]	-	-	-	-
CHS.57347.5	CHS.57347	chrUn_GL000219v1:173059-176042:-	2984	1	301	3.81846	39.8907	5e-34	EAW55841.1, hCG2038218, partial [Homo sapiens]	-	-	-	-
CHS.42775.2	CHS.42775	chr5:49643669-49646560:-	526	3	1	41.1924	41.1924	9e-32	EGV91149.1, hypothetical protein I79_026257 [Cricetulus griseus]	-	-	-	-
CHS.42775.5	CHS.42775	chr5:49645824-49646560:-	737	1	1	18.9826	18.9826	2e-22	EGV91149.1, hypothetical protein I79_026257 [Cricetulus griseus]	-	-	-	-
CHS.42769.1	CHS.42769	chr5:47524344-47526458:+	416	2	1	3.48916	3.48916	2e-31	EGV91149.1, hypothetical protein I79_026257 [Cricetulus griseus]	-	-	-	-
CHS.57338.1	CHS.57338	chrUn_GL000216v2:5180-10578:-	1131	2	2	1.97788	2.34792	5e-17	CAF00752.1, unnamed protein product, partial [Homo sapiens]	-	-	-	-
CHS.16693.3	CHS.16693	chr15:20300382-20332669:+	8222	3	15	5.3114	13.3326	5e-37	EAW59499.1, hCG2038561, partial [Homo sapiens]	-	-	-	-
CHS.16693.5	CHS.16693	chr15:20300383-20332669:+	8225	3	11	3.22982	4.96448	5e-37	EAW59499.1, hCG2038561, partial [Homo sapiens]	-	-	-	-
CHS.16693.10	CHS.16693	chr15:20324163-20332683:+	8359	2	18	1.63501	3.74394	5e-37	EAW59499.1, hCG2038561, partial [Homo sapiens]	-	-	-	-
CHS.16693.8	CHS.16693	chr15:20324105-20332664:+	8394	2	13	1.82966	2.4149	5e-37	EAW59499.1, hCG2038561, partial [Homo sapiens]	-	-	-	-
CHS.35058.1	CHS.35058	chr21:46667389-46668919:+	1357	2	17	1.17356	2.00451	7e-99	EAX09257.1, hCG2040419 [Homo sapiens]	-	-	-	-
CHS.5966.1	CHS.5966	chr10:38349478-38350565:+	1088	1	810	10.533	52.9226	5e-41	AAX11427.1, cell migration-inducing protein 20 [Homo sapiens]	-	-	-	-
CHS.5966.2	CHS.5966	chr10:38349585-38351376:+	1792	1	154	10.4468	51.0791	5e-41	AAX11427.1, cell migration-inducing protein 20 [Homo sapiens]	-	-	-	-
CHS.10342.1	CHS.10342	chr11:125436730-125443343:-	3102	2	1	2.27448	2.27448	3e-80	EAW67635.1, hCG2032746 [Homo sapiens]	-	-	-	-
CHS.52402.1	CHS.52402	chr7:157430527-157440338:+	3380	4	1	1.02437	1.02437	8e-32	XP_011728234.1, PREDICTED: leucine-rich repeat extensin-like protein 5 [Macaca nemestrina]	-	-	-	0.00053
CHS.20828.2	CHS.20828	chr16_KI270853v1_alt:775435-778492:-	1719	3	3	18.9721	31.0109	4e-35	XP_016802200.1, PREDICTED: LOW QUALITY PROTEIN: nodal modulator 1 [Pan troglodytes]	9.59e-35	sp|Q15155|NOMO1_HUMAN, Nodal modulator 1 OS=Homo sapiens GN=NOMO1 PE=1 SV=5	-	-
CHS.20828.1	CHS.20828	chr16_KI270853v1_alt:775435-776974:-	1162	2	3	11.1722	18.0581	-	-	-	-	-	-
CHS.47994.3	CHS.47994	chr6:161296771-161315245:-	16031	2	43	2.1585	4.75541	2e-74	BAC85768.1, unnamed protein product [Homo sapiens]	-	-	-	-
CHS.47994.4	CHS.47994	chr6:161296771-161315245:-	11661	2	15	2.09784	4.17697	4e-30	EAW62946.1, hCG2038800, partial [Homo sapiens]	-	-	-	-
CHS.42774.1	CHS.42774	chr5:49623051-49627087:-	1318	3	1	3.41713	3.41713	5e-30	EGV91149.1, hypothetical protein I79_026257 [Cricetulus griseus]	-	-	-	-
CHS.35087.1	CHS.35087	chr22:11694652-11703419:+	5419	2	2	0.859638	1.15046	0	XP_016885660.1, PREDICTED: DNA-directed RNA polymerase II subunit RPB1-like [Homo sapiens]	2.72e-16	sp|P14248|RPB1_PLAFD, DNA-directed RNA polymerase II subunit RPB1 OS=Plasmodium falciparum (isolate CDC / Honduras) GN=RPII PE=3 SV=1	4.61809e-10	-
CHS.30198.1	CHS.30198	chr2:95802768-95803187:+	305	2	1	1.46543	1.46543	1e-21	CAF16964.1, unnamed protein product, partial [Homo sapiens]	-	-	-	-
CHS.33704.1	CHS.33704	chr20:47831223-47834983:+	3700	2	1	3.66493	3.66493	3e-54	XP_016793572.1, PREDICTED: uncharacterized protein LOC107970048 [Pan troglodytes]	-	-	-	-
CHS.57340.1	CHS.57340	chrUn_GL000216v2:68771-69849:+	1014	2	2	1.89504	2.27846	2e-29	EFB25698.1, hypothetical protein PANDA_003603, partial [Ailuropoda melanoleuca]	-	-	-	1.8e-05
CHS.26584.1	CHS.26584	chr19:37272676-37279507:+	1767	2	111	6.10828	22.1824	3e-71	XP_004048119.2, PREDICTED: protein FAM27D1-like [Gorilla gorilla gorilla]	-	-	-	4.7e-24
CHS.26584.2	CHS.26584	chr19:37275203-37279507:+	1767	2	64	6.34508	22.8705	3e-71	XP_004048119.2, PREDICTED: protein FAM27D1-like [Gorilla gorilla gorilla]	-	-	-	4.7e-24
CHS.26584.7	CHS.26584	chr19:37282793-37289597:+	1757	2	42	5.14138	13.1137	3e-23	XP_004048119.2, PREDICTED: protein FAM27D1-like [Gorilla gorilla gorilla]	-	-	-	-
CHS.26584.5	CHS.26584	chr19:37277741-37284559:+	1767	2	16	7.23118	16.0989	3e-23	XP_004048119.2, PREDICTED: protein FAM27D1-like [Gorilla gorilla gorilla]	-	-	-	-
CHS.26584.8	CHS.26584	chr19:37282796-37292667:+	2298	2	21	4.85247	9.4888	3e-23	XP_004048119.2, PREDICTED: protein FAM27D1-like [Gorilla gorilla gorilla]	-	-	-	-
CHS.26584.3	CHS.26584	chr19:37275203-37284559:+	1767	2	10	4.63337	7.91217	3e-23	XP_004048119.2, PREDICTED: protein FAM27D1-like [Gorilla gorilla gorilla]	-	-	-	-
CHS.26584.4	CHS.26584	chr19:37275203-37292671:+	2320	2	10	3.71155	8.60736	2e-63	XP_004048119.2, PREDICTED: protein FAM27D1-like [Gorilla gorilla gorilla]	-	-	9.99679e-11	1.2e-23
CHS.26584.10	CHS.26584	chr19:37285314-37292673:+	2310	2	11	3.35323	5.68686	2e-62	XP_004048119.2, PREDICTED: protein FAM27D1-like [Gorilla gorilla gorilla]	-	-	2.46691e-11	3.6e-24
CHS.26584.6	CHS.26584	chr19:37277750-37282073:+	1799	2	10	2.72612	6.36789	1e-73	XP_004048119.2, PREDICTED: protein FAM27D1-like [Gorilla gorilla gorilla]	-	-	-	6.9e-20
CHS.5982.1	CHS.5982	chr10:41859680-41899716:+	634	2	1	8.01699	8.01699	6e-21	ELR44520.1, hypothetical protein M91_06754, partial [Bos mutus]	-	-	-	0.00093
CHS.36740.2	CHS.36740	chr3:19646764-19663453:-	500	2	2	1.37774	1.82248	9e-37	EAW64298.1, hCG1811141 [Homo sapiens]	-	-	-	-
CHS.55510.2	CHS.55510	chr9:40106764-40111662:+	2840	2	2	1.78982	2.14393	5e-57	AAH24922.1, Unknown (protein for IMAGE:4345791), partial [Homo sapiens]	-	-	-	-
CHS.2759.1	CHS.2759	chr1:143252607-143253357:-	751	1	60	13.2128	135.573	2e-33	EGV91139.1, hypothetical protein I79_026279 [Cricetulus griseus]	-	-	-	-
CHS.16591.6	CHS.16591	chr14:105583579-105585875:-	548	3	8	11.3156	28.1352	8e-36	C45874, Ig alpha-2 chain C region - human (fragment)	-	-	-	-
CHS.16591.3	CHS.16591	chr14:105583060-105585246:-	1573	3	1	44.2776	44.2776	8e-36	C45874, Ig alpha-2 chain C region - human (fragment)	-	-	-	-
CHS.16591.5	CHS.16591	chr14:105583579-105585854:-	545	3	5	7.27633	19.2497	8e-36	C45874, Ig alpha-2 chain C region - human (fragment)	-	-	-	-
CHS.16591.4	CHS.16591	chr14:105583099-105584524:-	657	3	2	11.7565	21.8866	1e-21	CAA54181.1, hypothetical protein [Homo sapiens]	-	-	-	-
CHS.3390.4	CHS.3390	chr1:158125775-158130906:-	4067	2	25	5.84484	11.9278	1e-42	CAI93472.1, unnamed protein product [Homo sapiens]	-	-	-	-
CHS.16882.1	CHS.16882	chr15:30184194-30194529:+	9080	2	7	1.64901	2.91327	7e-46	XP_007987112.1, PREDICTED: uncharacterized protein LOC103230306 [Chlorocebus sabaeus]	-	-	-	-
CHS.36230.2	CHS.36230	chr22:50162384-50170293:+	7636	2	29	8.39859	24.4415	8e-29	XP_017453279.1, PREDICTED: pollen-specific leucine-rich repeat extensin-like protein 3 isoform X1 [Rattus norvegicus]	1.33e-25	sp|P24587|AKAP5_RAT, A-kinase anchor protein 5 OS=Rattus norvegicus GN=Akap5 PE=1 SV=2	2.18338e-06	5.2e-17
CHS.36230.5	CHS.36230	chr22:50162919-50170297:+	6777	2	3	9.8132	19.4243	8e-29	XP_017453279.1, PREDICTED: pollen-specific leucine-rich repeat extensin-like protein 3 isoform X1 [Rattus norvegicus]	1.33e-25	sp|P24587|AKAP5_RAT, A-kinase anchor protein 5 OS=Rattus norvegicus GN=Akap5 PE=1 SV=2	2.18338e-06	5.2e-17
CHS.36230.9	CHS.36230	chr22:50163955-50170314:+	5847	2	1	20.2275	20.2275	8e-29	XP_017453279.1, PREDICTED: pollen-specific leucine-rich repeat extensin-like protein 3 isoform X1 [Rattus norvegicus]	1.33e-25	sp|P24587|AKAP5_RAT, A-kinase anchor protein 5 OS=Rattus norvegicus GN=Akap5 PE=1 SV=2	2.18338e-06	5.2e-17
CHS.36230.11	CHS.36230	chr22:50164126-50170305:+	6180	1	1	18.7414	18.7414	6e-29	XP_017453279.1, PREDICTED: pollen-specific leucine-rich repeat extensin-like protein 3 isoform X1 [Rattus norvegicus]	1.33e-25	sp|P24587|AKAP5_RAT, A-kinase anchor protein 5 OS=Rattus norvegicus GN=Akap5 PE=1 SV=2	2.18338e-06	5.2e-17
CHS.36230.8	CHS.36230	chr22:50163925-50169969:+	5968	2	1	14.688	14.688	8e-29	XP_017453279.1, PREDICTED: pollen-specific leucine-rich repeat extensin-like protein 3 isoform X1 [Rattus norvegicus]	1.33e-25	sp|P24587|AKAP5_RAT, A-kinase anchor protein 5 OS=Rattus norvegicus GN=Akap5 PE=1 SV=2	2.18338e-06	5.2e-17
CHS.34165.2	CHS.34165	chr20:63181798-63194900:+	12951	2	1	1.23934	1.23934	0	XP_016793801.1, PREDICTED: uncharacterized protein LOC107970094 [Pan troglodytes]	-	-	-	-
CHS.23665.1	CHS.23665	chr17_GL000205v2_random:59399-71535:-	1059	2	1	1.27053	1.27053	9e-21	XP_016802708.1, PREDICTED: uncharacterized protein LOC107972551 [Pan troglodytes]	-	-	-	-
CHS.57705.1	CHS.57705	chrX:24311157-24319612:+	8456	1	1	1.6412	1.6412	-	-	5.73e-18	sp|Q96MD7|CI085_HUMAN, Uncharacterized protein C9orf85 OS=Homo sapiens GN=C9orf85 PE=1 SV=1	-	-
CHS.56391.3	CHS.56391	chr9:107257286-107261972:+	4687	1	79	2.45315	24.8572	1e-67	BAD92674.1, similar to FKSG60, partial [Homo sapiens]	-	-	1.64082e-10	-
CHS.34354.10	CHS.34354	chr21:13371297-13372139:-	744	2	29	1.55897	5.43898	2e-51	EAW50643.1, hCG1996836, partial [Homo sapiens]	-	-	3.75325e-05	1.7e-09
CHS.50645.1	CHS.50645	chr7:54676151-54679445:+	1788	2	2	0.793861	1.18028	4e-40	AAB61715.1, unknown [Homo sapiens]	3.03e-36	sp|Q96MW7|TIGD1_HUMAN, Tigger transposable element-derived protein 1 OS=Homo sapiens GN=TIGD1 PE=1 SV=1	-	-
CHS.38532.1	CHS.38532	chr3:141448741-141455885:-	6535	2	8	1.22856	2.18231	2e-55	EAW79001.1, hCG2044139 [Homo sapiens]	-	-	-	-
CHS.625.1	CHS.625	chr1:19260139-19264343:-	2640	3	47	1.20879	2.01783	9e-77	XP_016855200.1, PREDICTED: aflatoxin B1 aldehyde reductase member 4-like [Homo sapiens]	-	-	-	-
CHS.33712.1	CHS.33712	chr20:47975944-47979262:-	3175	2	2	1.7942	2.61653	3e-73	AAI22556.1, Hypothetical LOC284749 [Homo sapiens]	-	-	-	-
CHS.26278.1	CHS.26278	chr19:25304667-25307029:+	322	2	1	1.88348	1.88348	4e-30	EGV91149.1, hypothetical protein I79_026257 [Cricetulus griseus]	-	-	-	-
CHS.41347.11	CHS.41347	chr4:131742666-131754026:+	3539	2	48	8.98679	24.0495	1e-18	CAF01471.1, unnamed protein product, partial [Homo sapiens]	-	-	-	-
CHS.41347.3	CHS.41347	chr4:131725079-131726346:+	1268	1	5	10.2265	14.3971	-	-	-	-	-	-
CHS.5987.1	CHS.5987	chr10:41898310-41916265:+	364	2	1	2.14983	2.14983	1e-15	CAF00752.1, unnamed protein product, partial [Homo sapiens]	-	-	-	-
CHS.20806.1	CHS.20806	chr16_KI270728v1_random:1823580-1831296:-	3576	3	1	1.06216	1.06216	9e-54	EAW59499.1, hCG2038561, partial [Homo sapiens]	-	-	-	-
CHS.49667.1	CHS.49667	chr7:333710-341884:+	7907	2	1	3.91648	3.91648	1e-21	CAD70031.1, unnamed protein product [Homo sapiens]	-	-	-	-
CHS.26583.4	CHS.26583	chr19:37280266-37282076:-	1811	1	766	2.829	20.1602	5e-47	EAW50417.1, hCG1820370 [Homo sapiens]	-	-	-	-
CHS.26583.10	CHS.26583	chr19:37303003-37304036:-	1034	1	113	8.27506	23.5877	7e-40	EAW50417.1, hCG1820370 [Homo sapiens]	-	-	-	-
CHS.26583.7	CHS.26583	chr19:37293226-37293912:-	687	1	40	7.13627	42.3782	7e-45	EAW50417.1, hCG1820370 [Homo sapiens]	-	-	-	-
CHS.26583.3	CHS.26583	chr19:37276853-37281724:-	2347	2	78	3.21537	9.82449	9e-46	EAW50417.1, hCG1820370 [Homo sapiens]	-	-	-	-
CHS.26583.8	CHS.26583	chr19:37297942-37299701:-	1327	2	48	3.16012	11.1328	-	-	-	-	-	-
CHS.26583.1	CHS.26583	chr19:37272676-37276982:-	1337	2	13	7.51947	13.1348	-	-	-	-	-	-
CHS.26583.6	CHS.26583	chr19:37282132-37294319:-	2091	2	11	4.65374	12.1199	1e-50	EAW50417.1, hCG1820370 [Homo sapiens]	-	-	-	-
CHS.26583.5	CHS.26583	chr19:37280268-37308196:-	5223	2	2	7.70275	14.248	9e-46	EAW50417.1, hCG1820370 [Homo sapiens]	-	-	-	-
CHS.55537.4	CHS.55537	chr9:41353786-41358764:-	3257	2	1	3.60302	3.60302	1e-57	AAH24922.1, Unknown (protein for IMAGE:4345791), partial [Homo sapiens]	-	-	-	-
CHS.35098.3	CHS.35098	chr22:15730949-15742184:+	9465	2	3	1.96932	2.49273	2e-36	XP_008017879.1, PREDICTED: uncharacterized protein LOC103247567 [Chlorocebus sabaeus]	-	-	-	-
CHS.49460.1	CHS.49460	chr6_GL000256v2_alt:1449856-1450524:+	669	1	7	6.27876	33.7566	7e-62	EAX03267.1, hCG2005032 [Homo sapiens]	-	-	-	-
CHS.39793.1	CHS.39793	chr4:6245683-6249092:+	1550	2	3	1.82619	2.47009	6e-29	EAW82399.1, hCG1761133 [Homo sapiens]	-	-	-	-
CHS.42556.1	CHS.42556	chr5:33365206-33380302:-	4118	2	3	0.796563	1.00234	9e-18	XP_017817320.1, PREDICTED: tigger transposable element-derived protein 1-like [Papio anubis]	-	-	-	-
CHS.55931.2	CHS.55931	chr9:86751297-86755273:+	713	2	568	3.32228	13.4543	-	-	-	-	-	-
CHS.55931.1	CHS.55931	chr9:86751067-86757078:+	1764	3	1	1.23867	1.23867	7e-46	EAW62720.1, hCG2036793 [Homo sapiens]	-	-	-	-
CHS.57395.1	CHS.57395	chrUn_KI270754v1:35094-40147:-	1620	2	4	2.13462	3.04967	7e-20	CAF00495.1, unnamed protein product, partial [Homo sapiens]	-	-	-	-
CHS.54648.2	CHS.54648	chr8:141581685-141582715:+	716	2	67	3.481	16.9431	-	-	-	-	-	-
CHS.54648.3	CHS.54648	chr8:141581685-141583393:+	1469	2	41	3.65093	17.3627	-	-	-	-	-	-
CHS.54648.4	CHS.54648	chr8:141581573-141585919:+	1837	5	2	1.01012	1.07796	3e-31	EAW92236.1, hCG1816797 [Homo sapiens]	-	-	-	-
CHS.42777.4	CHS.42777	chr5:49658181-49658759:-	215	2	9	15.0359	42.9693	-	-	-	-	-	-
CHS.42777.3	CHS.42777	chr5:49657191-49660501:-	299	3	1	34.1435	34.1435	7e-22	CAF00752.1, unnamed protein product, partial [Homo sapiens]	-	-	-	5.9e-06
CHS.42777.1	CHS.42777	chr5:49656374-49658743:-	228	2	2	13.7393	24.6199	-	-	-	-	-	-
CHS.48187.1	CHS.48187	chr6:170137288-170140270:-	2875	2	7	1.12129	2.36012	5e-18	XP_011230631.1, PREDICTED: protein ripply2 [Ailuropoda melanoleuca]	-	-	-	-
CHS.42770.1	CHS.42770	chr5:49601095-49602869:+	1025	2	33	6.66579	22.5374	3e-20	CAF00752.1, unnamed protein product, partial [Homo sapiens]	-	-	-	-
CHS.42770.5	CHS.42770	chr5:49601500-49603111:+	802	3	2	67.8158	110.623	2e-19	CAF00752.1, unnamed protein product, partial [Homo sapiens]	-	-	-	9.3e-05
CHS.42770.3	CHS.42770	chr5:49601498-49603131:+	584	2	4	22.7585	42.9449	1e-19	CAF00752.1, unnamed protein product, partial [Homo sapiens]	-	-	-	1.3e-05
CHS.42770.4	CHS.42770	chr5:49601500-49602601:+	377	2	5	15.9478	31.3354	1e-17	CAF00752.1, unnamed protein product, partial [Homo sapiens]	-	-	-	-
CHS.42770.7	CHS.42770	chr5:49602297-49602624:+	328	1	4	6.03885	17.4825	2e-19	CAF00754.1, unnamed protein product, partial [Homo sapiens]	-	-	-	-
CHS.4698.1	CHS.4698	chr1:224858357-224860217:-	1167	2	5	0.983859	1.28553	9e-52	CAF17389.1, unnamed protein product, partial [Homo sapiens]	-	-	-	-
CHS.45227.1	CHS.45227	chr6:3882056-3888857:-	6635	2	2	0.828791	1.27391	4e-57	XP_014990973.1, PREDICTED: uncharacterized protein LOC106997773 [Macaca mulatta]	-	-	-	-
CHS.40499.1	CHS.40499	chr4:62454161-62455344:-	827	2	8	2.40528	3.1895	8e-32	CAF15110.1, unnamed protein product, partial [Homo sapiens]	-	-	-	-
CHS.55085.2	CHS.55085	chr9:13738566-13744037:-	1111	2	7	0.800195	1.34788	2e-45	CAF15144.1, unnamed protein product, partial [Homo sapiens]	1.03e-43	sp|Q53H47|SETMR_HUMAN, Histone-lysine N-methyltransferase SETMAR OS=Homo sapiens GN=SETMAR PE=1 SV=2	-	-
CHS.55579.1	CHS.55579	chr9:61672955-61677090:+	1112	2	1	2.19613	2.19613	9e-43	CAI16776.1, family with sequence similarity 27, member E2 [Homo sapiens]	1.89e-40	sp|Q5T7N8|F27D1_HUMAN, Protein FAM27D1 OS=Homo sapiens GN=FAM27D1 PE=3 SV=2	3.07481e-13	2.1e-31
CHS.2754.1	CHS.2754	chr1:143221958-143222833:+	876	1	3	5.69891	14.0585	6e-28	EGV91139.1, hypothetical protein I79_026279 [Cricetulus griseus]	-	-	-	-
CHS.57353.3	CHS.57353	chrUn_KI270303v1:51-1935:-	1204	2	1	19.9226	19.9226	2e-31	ELR44476.1, hypothetical protein M91_20944, partial [Bos mutus]	-	-	-	-
CHS.57353.2	CHS.57353	chrUn_KI270303v1:36-617:-	582	1	1	14.1639	14.1639	1e-32	ELR44476.1, hypothetical protein M91_20944, partial [Bos mutus]	-	-	-	-
CHS.55605.1	CHS.55605	chr9:63040643-63043698:+	3056	1	583	2.00543	18.8642	6e-16	ELK25717.1, hypothetical protein MDA_GLEAN10013964 [Myotis davidii]	-	-	-	-
CHS.28460.2	CHS.28460	chr1_KI270709v1_random:11744-15387:-	918	2	9	9.4845	49.4144	9e-25	EGV91139.1, hypothetical protein I79_026279 [Cricetulus griseus]	-	-	-	-
CHS.28460.1	CHS.28460	chr1_KI270709v1_random:5530-11958:-	1636	2	2	10.2866	15.6063	6e-25	EGV91139.1, hypothetical protein I79_026279 [Cricetulus griseus]	-	-	-	-
CHS.19686.1	CHS.19686	chr16:33523082-33532313:-	6679	2	5	0.984513	1.35615	9e-54	EAW59499.1, hCG2038561, partial [Homo sapiens]	-	-	-	-
CHS.2894.1	CHS.2894	chr1:148032919-148035136:+	2052	2	13	0.811479	2.42499	1e-40	XP_010368881.1, PREDICTED: cleavage and polyadenylation specificity factor subunit 6-like [Rhinopithecus roxellana]	-	-	0.00524075	-
CHS.54697.2	CHS.54697	chr8:143204240-143208754:+	4515	1	247	2.05475	25.5041	-	-	2.4e-46	sp|Q03650|CRAM_TRYBB, Cysteine-rich, acidic integral membrane protein OS=Trypanosoma brucei brucei GN=CRAM PE=2 SV=1	-	-
CHS.54697.1	CHS.54697	chr8:143204219-143211462:+	7210	2	65	2.29447	15.7284	-	-	2.4e-46	sp|Q03650|CRAM_TRYBB, Cysteine-rich, acidic integral membrane protein OS=Trypanosoma brucei brucei GN=CRAM PE=2 SV=1	-	-
CHS.28472.1	CHS.28472	chr1_KI270714v1_random:8914-17120:-	1482	4	1	2.25541	2.25541	1e-45	XP_011930822.1, PREDICTED: uncharacterized protein LOC105592870 [Cercocebus atys]	-	-	-	-
CHS.40218.1	CHS.40218	chr4:38783547-38787216:+	3670	1	1005	1.85188	15.6019	6e-21	CAF00903.1, unnamed protein product, partial [Homo sapiens]	-	-	-	-
CHS.1708.2	CHS.1708	chr1:55870368-55880337:+	1434	3	77	2.55478	5.7598	1e-21	EAW68605.1, hCG1820850 [Homo sapiens]	1.16e-16	sp|E7EU14|PP5D1_HUMAN, Protein PPP5D1 OS=Homo sapiens GN=PPP5D1 PE=2 SV=2	-	-
CHS.23720.1	CHS.23720	chr17_GL383563v3_alt:147119-153057:+	3276	2	9	1.58894	3.65299	2e-30	EAW90674.1, hCG1804024 [Homo sapiens]	9.58e-16	sp|P20481|BUCC_APLCA, Buccalin OS=Aplysia californica PE=1 SV=2	-	0.00095
CHS.28467.2	CHS.28467	chr1_KI270713v1_random:12623-14701:-	2001	2	14	1.54488	2.52321	1e-152	XP_009438252.2, PREDICTED: uncharacterized protein LOC104004085 [Pan troglodytes]	-	-	-	-
CHS.13428.1	CHS.13428	chr12_KI270836v1_alt:51298-56132:-	4835	1	2	20.5294	33.9164	3e-16	KFO25700.1, Cysteine-rich, acidic integral membrane protein [Fukomys damarensis]	-	-	0.000414989	-
CHS.30879.1	CHS.30879	chr2:132265490-132268253:-	2453	2	1	1.97779	1.97779	7e-22	XP_017453144.1, PREDICTED: uncharacterized protein LOC103693361 [Rattus norvegicus]	-	-	-	-
CHS.17.4	CHS.17	chr1:522458-523759:-	1302	1	376	2.46335	16.2111	2e-21	EHH16558.1, hypothetical protein EGK_11851, partial [Macaca mulatta]	2.1e-17	sp|Q86U02|CN165_HUMAN, Putative uncharacterized protein encoded by LINC00596 OS=Homo sapiens GN=LINC00596 PE=5 SV=1	9.07322e-08	4e-08
CHS.17.3	CHS.17	chr1:519154-523729:-	4367	2	62	3.5572	15.8222	1e-20	XP_008977846.2, PREDICTED: LOW QUALITY PROTEIN: protein GVQW1 [Callithrix jacchus]	2.1e-17	sp|Q86U02|CN165_HUMAN, Putative uncharacterized protein encoded by LINC00596 OS=Homo sapiens GN=LINC00596 PE=5 SV=1	9.07322e-08	4e-08
CHS.17.2	CHS.17	chr1:501102-523270:-	2172	4	1	27.855	27.855	-	-	-	-	-	-
CHS.17.1	CHS.17	chr1:499860-523310:-	2901	3	1	17.4545	17.4545	-	-	-	-	-	-
CHS.42207.1	CHS.42207	chr5:1639622-1641019:-	1300	2	8	1.2304	2.07284	3e-25	EAW92237.1, hCG2045553 [Homo sapiens]	-	-	-	-
CHS.29336.1	CHS.29336	chr2:43060303-43063976:+	3674	1	4574	2.29489	14.8801	2e-74	BAD92674.1, similar to FKSG60, partial [Homo sapiens]	-	-	1.27778e-09	-
CHS.46516.1	CHS.46516	chr6:47850620-47852042:+	505	2	1	1.85954	1.85954	1e-45	CAF15866.1, unnamed protein product, partial [Homo sapiens]	-	-	-	-
CHS.5738.2	CHS.5738	chr10:25893326-25897380:-	354	2	23	2.77034	4.77276	-	-	-	-	-	-
CHS.5738.1	CHS.5738	chr10:25892398-25893598:-	928	2	2	1.33623	1.78461	2e-19	CAF16694.1, unnamed protein product, partial [Homo sapiens]	-	-	-	-
CHS.59378.1	CHS.59378	chrY:56707793-56708089:+	297	1	16	7.03025	36.2993	8e-34	CCQ43977.1, alternative protein DYZ1L13 [Homo sapiens]	-	-	-	-
CHS.7402.1	CHS.7402	chr10:122657410-122679509:+	963	4	17	3.86743	11.0852	7e-89	XP_005566708.1, PREDICTED: carbohydrate-binding protein AQN-1-like isoform X2 [Macaca fascicularis]	5.76e-37	sp|P35495|PSP1_PIG, Major seminal plasma glycoprotein PSP-I OS=Sus scrofa PE=1 SV=2	8.01568e-18	3e-12
CHS.59253.1	CHS.59253	chrY:11297415-11298241:-	737	2	1	4.94498	4.94498	5e-22	CAF00752.1, unnamed protein product, partial [Homo sapiens]	-	-	-	0.00054
CHS.50844.1	CHS.50844	chr7:72871429-72874057:-	641	2	1	2.11443	2.11443	5e-54	CCQ43957.1, alternative protein LOC442572 [Homo sapiens]	-	-	-	-
CHS.10511.1	CHS.10511	chr11:134951577-134976082:-	15232	2	38	0.997884	1.9086	2e-17	XP_016824944.1, PREDICTED: uncharacterized protein LOC107978944 isoform X1 [Cricetulus griseus]	-	-	-	-
CHS.32794.4	CHS.32794	chr20:3408039-3412998:+	3880	2	31	1.75415	3.61759	-	-	-	-	-	-
CHS.32794.1	CHS.32794	chr20:3407702-3410080:+	2297	2	1	1.17843	1.17843	4e-23	XP_008017628.1, PREDICTED: neural Wiskott-Aldrich syndrome protein-like [Chlorocebus sabaeus]	-	-	-	-
CHS.30744.1	CHS.30744	chr2:126640708-126646233:-	1288	3	62	1.59061	8.56742	7e-36	CAF17739.1, unnamed protein product, partial [Homo sapiens]	-	-	-	-
CHS.30744.3	CHS.30744	chr2:126641312-126646169:-	2611	2	36	1.03541	1.63227	-	-	-	-	-	-
CHS.33256.1	CHS.33256	chr20:31054170-31067739:+	987	2	1	1.67189	1.67189	1e-21	CAF00752.1, unnamed protein product, partial [Homo sapiens]	-	-	-	6.8e-06
CHS.35325.2	CHS.35325	chr22:22731655-22733396:+	960	2	135	3.11803	7.22202	5e-66	CAF16836.1, unnamed protein product, partial [Homo sapiens]	-	-	-	-
CHS.35325.1	CHS.35325	chr22:22731630-22732931:+	1174	2	40	1.72188	3.72274	5e-66	CAF16836.1, unnamed protein product, partial [Homo sapiens]	-	-	-	-
CHS.57355.1	CHS.57355	chrUn_KI270310v1:1-1201:-	862	2	31	13.0401	105.936	1e-32	EGV91149.1, hypothetical protein I79_026257 [Cricetulus griseus]	-	-	-	-
CHS.57355.4	CHS.57355	chrUn_KI270310v1:735-1023:-	289	1	103	2.43746	36.1069	7e-34	EGV91149.1, hypothetical protein I79_026257 [Cricetulus griseus]	-	-	-	-
CHS.40365.1	CHS.40365	chr4:49317829-49326621:+	1749	2	13	1.59487	3.63395	6e-68	XP_008972665.1, PREDICTED: uncharacterized protein LOC103786519 [Pan paniscus]	-	-	-	-
CHS.40365.2	CHS.40365	chr4:49317831-49327248:+	2380	2	11	1.082	1.57282	6e-68	XP_008972665.1, PREDICTED: uncharacterized protein LOC103786519 [Pan paniscus]	-	-	-	-
CHS.42075.2	CHS.42075	chr4:189305641-189310839:+	4485	3	1	1.62921	1.62921	3e-38	EPY89343.1, hypothetical protein CB1_000114007 [Camelus ferus]	-	-	-	-
CHS.34351.1	CHS.34351	chr21:10655400-10655643:-	244	1	6	15.7958	26.3022	2e-19	CCO13720.1, alternative protein DYZ1L18 [Homo sapiens]	-	-	0.00391616	-
CHS.40370.1	CHS.40370	chr4:49644448-49648132:+	360	2	2	11.0105	11.9963	1e-19	CAF00752.1, unnamed protein product, partial [Homo sapiens]	-	-	-	-
CHS.6123.1	CHS.6123	chr10:47414579-47418441:-	2988	2	8	1.4894	2.82817	1e-102	XP_017360204.1, PREDICTED: spore coat assembly protein ExsA-like [Cebus capucinus imitator]	1.11e-27	sp|Q96WV6|YHU2_SCHPO, Uncharacterized threonine-rich GPI-anchored glycoprotein PJ4664.02 OS=Schizosaccharomyces pombe (strain 972 / ATCC 24843) GN=SPBPJ4664.02 PE=3 SV=1	-	5.6e-09
CHS.57337.1	CHS.57337	chrUn_GL000214v1:122712-130833:-	1840	2	7	10.8739	18.5917	0	XP_016885660.1, PREDICTED: DNA-directed RNA polymerase II subunit RPB1-like [Homo sapiens]	-	-	-	-
CHS.5980.1	CHS.5980	chr10:41854025-41854979:-	809	2	1	3.50014	3.50014	1e-27	EGV91139.1, hypothetical protein I79_026279 [Cricetulus griseus]	-	-	-	-
CHS.33166.1	CHS.33166	chr20:23679712-23684666:+	3686	2	11	1.34834	4.12773	1e-18	BAE88055.1, unnamed protein product [Macaca fascicularis]	-	-	-	-
CHS.56219.1	CHS.56219	chr9:97799806-97804974:-	4860	2	1	1.32103	1.32103	9e-31	EHH64647.1, hypothetical protein EGM_17921, partial [Macaca fascicularis]	1.23e-26	sp|Q6UX73|CP089_HUMAN, UPF0764 protein C16orf89 OS=Homo sapiens GN=C16orf89 PE=1 SV=2	0.000927519	-
CHS.56219.2	CHS.56219	chr9:97802361-97803464:-	1104	1	8	15.5378	20.211	-	-	-	-	-	-
CHS.55399.2	CHS.55399	chr9:35602914-35604227:-	1314	1	1	1.25926	1.25926	7e-40	CAF16253.1, unnamed protein product, partial [Homo sapiens]	-	-	-	-
CHS.32671.3	CHS.32671	chr20:309591-311245:+	1655	1	2	4.14504	7.88763	5e-18	ELK04063.1, Zinc finger CCHC domain-containing protein 3 [Pteropus alecto]	-	-	-	-
