# Supplementary material for: CHESS: a new human gene catalog curated from thousands of large-scale RNA sequencing experiments reveals extensive transcriptional noise
Source: Genome Biol. 2018 Nov 28;19:208. doi: 10.1186/s13059-018-1590-2 (PMC6260756; doi:10.1186/s13059-018-1590-2)
Supplement: Supplementary file 6 — List of protein-coding genes present in GENCODE release 25 that were either deleted or overlapped genes with the type “non-coding” in GENCODE release 27. (XLSX 12 kb) [file 13059_2018_1590_MOESM6_ESM.xlsx]

## Sheet: Sheet1
GENCODE_v25_Gene_Name	Location	GENCODE_v27 _Gene_Type	Comment
AL133475.1	chr6:80001402-80001907:-	processed_pseudogene	deleted from this location
AL135745.1	chr14:64894339-64894713:+	-	deleted
AC109829.2	chr2:27556908-27557282:+	-	deleted
AC243945.1	chr14:22638099-22638473:-	-	deleted
AC008686.1	chr19:13780070-13790158:-	antisense_RNA	deleted from this location
AC022405.1	chr15:40683694-40684068:-	sense_intronic	deleted from this location
AL133335.1	chr20:54249953-54250327:+	-	deleted
AC010412.1	chr19:40647563-40647937:+	-	deleted
CU104787.1	chr22:11065974-11067346:-	lincRNA	deleted from this location; gene with the same name overalps on opposite strand
AC108925.1	chr8:127630283-127630657:-	-	deleted
AC004953.1	chr7:101635218-101638685:+	-	deleted
AC069063.2	chr3:115120172-115121489:+	-	deleted
AC007163.1	chr2:200682822-200683196:+	antisense_RNA	deleted from this location
AC008914.1	chr5:55928640-55928741:-	antisense_RNA	deleted from this location
AC009060.1	chr16:70205400-70205780:-	antisense_RNA	deleted from this location
AC016991.1	chrY:8565558-8627242:-	processed_pseudogene	deleted from this location
AC090958.1	chr3_JH636055v2_alt:29641-31578:-	unprocessed_pseudogene	deleted from this location
AF111168.1	chr14:77416398-77416772:+	-	deleted
AL645728.1	chr1:1579756-1580046:+	lincRNA	deleted from this location
AC007326.1	chr22:18945123-18946971:+	processed_pseudogene	deleted from this location
AC004813.1	chr12:119918001-119918375:+	-	deleted
AP005242.1	chr18:15057125-15066579:-	lincRNA	deleted from this location
AC063956.1	chr4:70020979-70021229:-	-	deleted
AL445183.1	chr1:53053624-53054949:-	antisense_RNA	deleted from this location
AL137860.1	chr1:27064991-27065365:-	-	deleted
AL354828.1	chr13:22663953-22679652:+	-	deleted
AC008622.1	chr19:46792971-46793189:-	processed_pseudogene	deleted from this location
AC104981.1	chr17:77777090-77777464:-	-	deleted
AC073072.1	chr7:22798447-22798979:+	antisense_RNA	deleted from this location
AC090498.1	chr7:137513832-137514238:+	processed_pseudogene	gene coordinates changed
AL357140.1	chr1:9827610-9828258:-	antisense_RNA	overlaps gene AL357140.3 at this location with gene type TEC
AL022578.1	chrX:47835953-47836793:-	processed_pseudogene	deleted from this location
AF131216.1	chr8:11283500-11285068:-	antisense_RNA	overlaps gene AF131216.4 at this location with gene type antisense_RNA
AC016142.1	chr3:150819598-150819972:+	-	deleted
AC104581.1	chr17:7920952-7921254:+	protein_coding	deleted from this location
AC008810.1	chr5:40801222-40801596:-	-	deleted
AP000687.1	chr21:35898055-35898429:-	-	deleted
AC010655.1	chr7:128441694-128442726:-	processed_pseudogene	deleted from this location
AC016753.1	chr2:85573870-85574886:-	-	deleted
AL023806.1	chr6:145789760-145791832:-	lincRNA	overlaps gene AL023806.3 at this location with gene type TEC
AL354828.2	chr13:22664217-22675253:-	-	deleted
AC066615.1	chr15:47133652-47134026:-	TEC	gene coordinates changed
AJ239318.1	chr21:13305171-13314664:+	lincRNA	gene coordinates changed
AC026248.1	chr8:128118011-128118385:+	-	deleted
AL590235.1	chr4:3538044-3538418:+	sense_overlapping	deleted from this location
AC021106.1	chr4:37866561-37867091:-	processed_pseudogene	gene at this location is AC021106.3 and has type TEC
AC234582.1	chr1:155189200-155191377:+	antisense_RNA	deleted from this location
AC073333.1	chr7:16789242-16789622:+	antisense_RNA	deleted from this location
AC017081.1	chr2:206355739-206356119:+	processed_pseudogene	deleted from this location
AC006994.3	chr2:210225508-210234178:+	-	overlaps gene AC006994.2 with type bidirectional_promoter_lncRNA
AL023875.1	chrX:42285229-42285603:+	TEC	gene coordinates changed
AC004231.7	chr17_GL383564v2_alt:77863-82598:-	-	deleted
AC124312.1	chr15:25091960-25092377:-	protein_coding	gene at this location has new name AC124312.6, and type TEC
