# Supplementary material for: CHESS: a new human gene catalog curated from thousands of large-scale RNA sequencing experiments reveals extensive transcriptional noise
Source: Genome Biol. 2018 Nov 28;19:208. doi: 10.1186/s13059-018-1590-2 (PMC6260756; doi:10.1186/s13059-018-1590-2)
Supplement: Supplementary file 7 — Protein coding genes in GENCODE release 25 that were not expressed in any of the GTEx experiments. (XLSX 10 kb) [file 13059_2018_1590_MOESM7_ESM.xlsx]

## Sheet: Sheet1
Gene_id	Gene_name
ENSG00000279916.1	AC010655.1
ENSG00000280170.1	AP000687.1
ENSG00000279244.1	AL645728.1
ENSG00000279084.1	AC022405.1
ENSG00000281523.1	AC104581.1
ENSG00000279768.1	AC008914.1
ENSG00000280298.1	AC007163.1
ENSG00000280221.1	AC008686.1
ENSG00000280403.1	AL137860.1
ENSG00000279126.1	AC008810.1
ENSG00000280113.1	AL357140.1
ENSG00000280175.1	AL354828.2
ENSG00000279054.1	AL445183.1
ENSG00000262748.1	AC004231.7
ENSG00000250913.2	USP17L23
ENSG00000280108.1	AJ239318.1
ENSG00000279857.1	AC063956.1
ENSG00000279386.1	AC021106.1
ENSG00000279524.1	AC108925.1
ENSG00000279538.1	AC004953.1
ENSG00000279282.1	AL354828.1
ENSG00000282035.1	AC090958.1
ENSG00000279435.2	AC016991.1
ENSG00000278938.1	AC104981.1
ENSG00000280050.1	AC008622.1
ENSG00000279510.1	AC243945.1
ENSG00000281602.1	AL133475.1
ENSG00000279735.1	AC124312.1
ENSG00000278401.1	AP000351.1
ENSG00000281889.1	AC073072.1
ENSG00000280006.1	AC009060.1
ENSG00000280363.1	CU104787.1
ENSG00000259752.2	AC066615.1
ENSG00000281331.1	AC016753.1
