# Supplementary material for: CHESS: a new human gene catalog curated from thousands of large-scale RNA sequencing experiments reveals extensive transcriptional noise
Source: Genome Biol. 2018 Nov 28;19:208. doi: 10.1186/s13059-018-1590-2 (PMC6260756; doi:10.1186/s13059-018-1590-2)
Supplement: Supplementary file 8 — Novel protein-coding and lncRNA genes in CHESS that are differentially expressed between males and females. Comparisons were conducted in all tissues for which both male and female samples were available. (XLSX 33 kb) [file 13059_2018_1590_MOESM8_ESM.xlsx]

## Sheet: Sheet1
Gene	Status	Tissue
CHS.10505	noncoding	Breast
CHS.10511	coding	Breast
CHS.11643	noncoding	Breast
CHS.12732	noncoding	Breast
CHS.1291	noncoding	Breast
CHS.13428	coding	Breast
CHS.13719	noncoding	Breast
CHS.14487	coding	Breast
CHS.14848	coding	Muscle
CHS.16275	coding	Breast
CHS.16517	coding	Breast
CHS.16591	coding	Breast
CHS.16693	coding	Esophagus;Thyroid
CHS.16962	noncoding	Breast
CHS.17	coding	Breast
CHS.17129	noncoding	Breast
CHS.17813	noncoding	Breast
CHS.18130	coding	Breast
CHS.18480	noncoding	Breast
CHS.1876	noncoding	Breast
CHS.19680	coding	Adrenal Gland;Brain;Lung;Nerve;Thyroid
CHS.20422	coding	Breast
CHS.23113	noncoding	Breast
CHS.23153	noncoding	Breast
CHS.23703	coding	Breast
CHS.23720	coding	Breast
CHS.24854	noncoding	Breast
CHS.25428	noncoding	Breast
CHS.25940	noncoding	Breast
CHS.26753	noncoding	Adipose Tissue;Breast
CHS.27179	coding	Breast
CHS.29243	noncoding	Breast
CHS.29336	coding	Breast
CHS.30107	coding	Adrenal Gland;Esophagus;Nerve;Thyroid;Breast
CHS.32346	noncoding	Breast
CHS.32412	noncoding	Breast
CHS.32771	noncoding	Breast
CHS.33245	coding	Brain
CHS.33255	coding	Brain;Breast
CHS.33356	noncoding	Breast
CHS.33383	noncoding	Breast
CHS.33712	coding	Breast
CHS.34098	coding	Breast
CHS.34329	noncoding	Breast
CHS.35098	coding	Breast
CHS.35397	noncoding	Breast
CHS.35864	noncoding	Breast
CHS.35920	noncoding	Breast
CHS.35921	noncoding	Breast
CHS.36740	coding	Breast
CHS.37570	noncoding	Breast
CHS.37936	noncoding	Breast
CHS.38342	noncoding	Breast
CHS.39210	noncoding	Breast
CHS.39472	noncoding	Breast
CHS.39894	noncoding	Breast
CHS.40137	coding	Breast
CHS.40354	coding	Liver
CHS.40355	coding	Liver
CHS.40356	coding	Liver
CHS.40362	noncoding	Breast
CHS.40366	coding	Breast
CHS.41986	coding	Heart;Breast
CHS.42770	coding	Liver
CHS.42774	coding	Breast
CHS.42777	coding	Breast
CHS.43117	noncoding	Adipose Tissue;Blood Vessel;Blood;Colon;Esophagus;Heart;Lung;Nerve;Pancreas;Salivary Gland;Skin;Small Intestine;Spleen;Stomach;Breast
CHS.44047	noncoding	Breast
CHS.44424	noncoding	Breast
CHS.44426	noncoding	Breast
CHS.4530	noncoding	Breast
CHS.46443	coding	Breast
CHS.46444	noncoding	Breast
CHS.4661	noncoding	Breast
CHS.47077	noncoding	Muscle
CHS.4725	coding	Breast
CHS.47566	noncoding	Breast
CHS.47905	coding	Breast
CHS.48185	coding	Breast
CHS.49289	noncoding	Breast
CHS.49667	coding	Breast
CHS.49754	noncoding	Adipose Tissue
CHS.49787	noncoding	Breast
CHS.49851	noncoding	Breast
CHS.51158	coding	Breast
CHS.52297	noncoding	Breast
CHS.52508	coding	Breast
CHS.52984	noncoding	Breast
CHS.5306	noncoding	Breast
CHS.53541	coding	Breast
CHS.54684	noncoding	Breast
CHS.55006	noncoding	Breast
CHS.552	noncoding	Breast
CHS.55255	noncoding	Breast
CHS.55552	coding	Breast
CHS.55640	coding	Breast
CHS.55750	noncoding	Breast
CHS.56041	noncoding	Breast
CHS.56505	coding	Breast
CHS.56873	noncoding	Breast
CHS.57293	coding	Breast
CHS.57336	coding	Lung;Breast
CHS.57347	coding	Breast
CHS.57350	coding	Pancreas
CHS.57443	noncoding	Blood Vessel;Heart;Nerve;Pituitary Gland;Breast
CHS.57699	noncoding	Nerve
CHS.59253	coding	Liver;Breast
CHS.59337	coding	Pancreas
CHS.59372	coding	Colon;Liver;Spleen
CHS.59373	coding	Colon;Liver
CHS.59375	coding	Breast
CHS.5966	coding	Breast
CHS.5984	coding	Liver
CHS.6269	noncoding	Breast
CHS.6396	noncoding	Breast
CHS.7022	noncoding	Breast
CHS.8140	noncoding	Breast
CHS.852	noncoding	Breast
CHS.9319	noncoding	Breast
CHS.9768	noncoding	Breast
CHS.10022	noncoding	Breast
CHS.10138	noncoding	Breast
CHS.10196	noncoding	Breast
CHS.10197	noncoding	Breast
CHS.10203	noncoding	Breast
CHS.10208	noncoding	Breast
CHS.10399	noncoding	Blood Vessel;Pituitary Gland
CHS.10431	noncoding	Breast
CHS.10634	noncoding	Breast
CHS.10675	noncoding	Breast
CHS.10687	noncoding	Breast
CHS.10787	noncoding	Breast
CHS.10881	noncoding	Breast
CHS.10884	noncoding	Breast
CHS.11078	noncoding	Breast
CHS.11198	noncoding	Breast
CHS.11262	noncoding	Breast
CHS.11378	noncoding	Breast
CHS.11379	noncoding	Breast
CHS.11516	noncoding	Breast
CHS.11541	noncoding	Thyroid;Breast
CHS.11624	noncoding	Breast
CHS.11923	noncoding	Breast
CHS.11951	noncoding	Breast
CHS.12012	noncoding	Breast
CHS.12069	noncoding	Breast
CHS.12124	noncoding	Breast
CHS.12150	noncoding	Breast
CHS.12328	noncoding	Breast
CHS.12341	noncoding	Breast
CHS.12348	noncoding	Breast
CHS.12423	noncoding	Breast
CHS.12522	noncoding	Breast
CHS.1280	noncoding	Heart;Breast
CHS.13168	noncoding	Breast
CHS.13455	noncoding	Pituitary Gland
CHS.13623	noncoding	Breast
CHS.13643	noncoding	Breast
CHS.13702	noncoding	Breast
CHS.13721	noncoding	Breast
CHS.13860	noncoding	Breast
CHS.13890	noncoding	Breast
CHS.14686	noncoding	Liver;Breast
CHS.15207	noncoding	Breast
CHS.15232	noncoding	Breast
CHS.15262	noncoding	Breast
CHS.15632	noncoding	Breast
CHS.15668	noncoding	Breast
CHS.15710	noncoding	Breast
CHS.159	noncoding	Breast
CHS.15964	noncoding	Breast
CHS.16130	noncoding	Breast
CHS.16139	noncoding	Breast
CHS.16166	noncoding	Breast
CHS.16376	noncoding	Breast
CHS.16406	noncoding	Adipose Tissue;Blood Vessel;Colon
CHS.16441	noncoding	Breast
CHS.16473	noncoding	Breast
CHS.16569	noncoding	Breast
CHS.16594	noncoding	Brain;Thyroid;Breast
CHS.16600	noncoding	Breast
CHS.16604	noncoding	Breast
CHS.16638	noncoding	Thyroid;Breast
CHS.16642	noncoding	Thyroid;Breast
CHS.16684	noncoding	Breast
CHS.16704	noncoding	Esophagus;Thyroid;Breast
CHS.16824	noncoding	Breast
CHS.16847	noncoding	Breast
CHS.16911	noncoding	Breast
CHS.17011	noncoding	Breast
CHS.17156	noncoding	Muscle
CHS.17220	noncoding	Breast
CHS.17462	noncoding	Breast
CHS.17463	noncoding	Breast
CHS.17511	noncoding	Breast
CHS.17523	noncoding	Breast
CHS.17529	noncoding	Breast
CHS.17595	noncoding	Breast
CHS.17672	noncoding	Breast
CHS.17698	noncoding	Breast
CHS.17798	noncoding	Breast
CHS.1798	noncoding	Breast
CHS.17984	noncoding	Breast
CHS.18028	noncoding	Adipose Tissue
CHS.18041	noncoding	Breast
CHS.18049	noncoding	Breast
CHS.18053	noncoding	Breast
CHS.1807	noncoding	Breast
CHS.18078	noncoding	Breast
CHS.1808	noncoding	Breast
CHS.1809	noncoding	Breast
CHS.18199	noncoding	Breast
CHS.18223	noncoding	Breast
CHS.18407	noncoding	Breast
CHS.18417	noncoding	Lung
CHS.18464	noncoding	Breast
CHS.18482	noncoding	Breast
CHS.1895	noncoding	Liver
CHS.19580	noncoding	Breast
CHS.19637	noncoding	Breast
CHS.19728	noncoding	Breast
CHS.19792	noncoding	Breast
CHS.19880	noncoding	Breast
CHS.20275	noncoding	Breast
CHS.20619	noncoding	Breast
CHS.20642	noncoding	Breast
CHS.20654	noncoding	Breast
CHS.20891	noncoding	Breast
CHS.20929	noncoding	Breast
CHS.21025	noncoding	Breast
CHS.21095	noncoding	Breast
CHS.21150	noncoding	Breast
CHS.2143	noncoding	Breast
CHS.21446	noncoding	Breast
CHS.21458	noncoding	Breast
CHS.21632	noncoding	Breast
CHS.21687	noncoding	Breast
CHS.22117	noncoding	Breast
CHS.22213	noncoding	Breast
CHS.22218	noncoding	Breast
CHS.22229	noncoding	Breast
CHS.22323	noncoding	Breast
CHS.22440	noncoding	Breast
CHS.22698	noncoding	Breast
CHS.22699	noncoding	Breast
CHS.22792	noncoding	Breast
CHS.2287	noncoding	Breast
CHS.22925	noncoding	Breast
CHS.23039	noncoding	Breast
CHS.23067	noncoding	Breast
CHS.23121	noncoding	Breast
CHS.23188	noncoding	Breast
CHS.233	noncoding	Breast
CHS.23307	noncoding	Adipose Tissue
CHS.23372	noncoding	Breast
CHS.23403	noncoding	Breast
CHS.23414	noncoding	Breast
CHS.23608	noncoding	Breast
CHS.23654	noncoding	Breast
CHS.23871	noncoding	Breast
CHS.24116	noncoding	Breast
CHS.24131	noncoding	Breast
CHS.2415	noncoding	Breast
CHS.24297	noncoding	Breast
CHS.24327	noncoding	Breast
CHS.24331	noncoding	Breast
CHS.24399	noncoding	Breast
CHS.2461	noncoding	Breast
CHS.24682	noncoding	Breast
CHS.24767	noncoding	Breast
CHS.24954	noncoding	Breast
CHS.24959	noncoding	Breast
CHS.25035	noncoding	Breast
CHS.25116	noncoding	Breast
CHS.25230	noncoding	Breast
CHS.25232	noncoding	Breast
CHS.25483	noncoding	Breast
CHS.25606	noncoding	Breast
CHS.25685	noncoding	Breast
CHS.26882	noncoding	Breast
CHS.26908	noncoding	Breast
CHS.27070	noncoding	Breast
CHS.2758	noncoding	Breast
CHS.27840	noncoding	Breast
CHS.28581	noncoding	Breast
CHS.28603	noncoding	Breast
CHS.28621	noncoding	Breast
CHS.28677	noncoding	Breast
CHS.28727	noncoding	Breast
CHS.28730	noncoding	Breast
CHS.28789	noncoding	Breast
CHS.28797	noncoding	Breast
CHS.28798	noncoding	Breast
CHS.28857	noncoding	Breast
CHS.28860	noncoding	Breast
CHS.28870	noncoding	Breast
CHS.28873	noncoding	Breast
CHS.2888	noncoding	Breast
CHS.28921	noncoding	Pituitary Gland
CHS.29031	noncoding	Breast
CHS.29302	noncoding	Breast
CHS.29320	noncoding	Breast
CHS.29375	noncoding	Breast
CHS.29506	noncoding	Breast
CHS.29512	noncoding	Breast
CHS.2967	noncoding	Breast
CHS.29748	noncoding	Breast
CHS.29753	noncoding	Breast
CHS.29779	noncoding	Breast
CHS.29814	noncoding	Breast
CHS.29819	noncoding	Breast
CHS.30063	noncoding	Breast
CHS.30196	noncoding	Breast
CHS.30344	noncoding	Breast
CHS.30548	noncoding	Breast
CHS.3066	noncoding	Breast
CHS.30722	noncoding	Breast
CHS.30747	noncoding	Breast
CHS.30766	noncoding	Breast
CHS.30768	noncoding	Breast
CHS.30786	noncoding	Breast
CHS.30876	noncoding	Breast
CHS.31167	noncoding	Breast
CHS.31190	noncoding	Breast
CHS.31656	noncoding	Breast
CHS.3186	noncoding	Breast
CHS.31885	noncoding	Breast
CHS.32187	noncoding	Breast
CHS.32235	noncoding	Breast
CHS.32313	noncoding	Breast
CHS.32473	noncoding	Breast
CHS.32578	noncoding	Breast
CHS.32675	noncoding	Breast
CHS.32702	noncoding	Breast
CHS.32822	noncoding	Breast
CHS.32890	noncoding	Breast
CHS.33231	noncoding	Breast
CHS.33232	noncoding	Breast
CHS.33242	noncoding	Adrenal Gland;Blood Vessel;Brain;Colon;Esophagus;Pancreas;Pituitary Gland;Small Intestine;Spleen;Stomach;Thyroid;Breast
CHS.33555	noncoding	Breast
CHS.33576	noncoding	Breast
CHS.33590	noncoding	Breast
CHS.33808	noncoding	Breast
CHS.33951	noncoding	Breast
CHS.33954	noncoding	Breast
CHS.34058	noncoding	Breast
CHS.34085	noncoding	Breast
CHS.34240	noncoding	Breast
CHS.34295	noncoding	Breast
CHS.34308	noncoding	Breast
CHS.34314	noncoding	Breast
CHS.34315	noncoding	Breast
CHS.34317	noncoding	Breast
CHS.34319	noncoding	Breast
CHS.34320	noncoding	Breast
CHS.34347	noncoding	Pituitary Gland
CHS.34690	noncoding	Breast
CHS.34859	noncoding	Breast
CHS.34863	noncoding	Breast
CHS.34997	noncoding	Breast
CHS.35051	noncoding	Breast
CHS.3519	noncoding	Breast
CHS.35215	noncoding	Breast
CHS.35310	noncoding	Breast
CHS.3534	noncoding	Breast
CHS.35351	noncoding	Breast
CHS.35491	noncoding	Breast
CHS.35721	noncoding	Breast
CHS.35759	noncoding	Thyroid;Breast
CHS.35999	noncoding	Thyroid;Breast
CHS.36116	noncoding	Breast
CHS.36118	noncoding	Breast
CHS.36128	noncoding	Breast
CHS.36180	noncoding	Breast
CHS.36185	noncoding	Breast
CHS.36194	noncoding	Pituitary Gland
CHS.36315	noncoding	Breast
CHS.36317	noncoding	Breast
CHS.36388	noncoding	Breast
CHS.3640	noncoding	Breast
CHS.36635	noncoding	Breast
CHS.36911	noncoding	Breast
CHS.36972	noncoding	Breast
CHS.3706	noncoding	Breast
CHS.37070	noncoding	Breast
CHS.37153	noncoding	Breast
CHS.37367	noncoding	Breast
CHS.37401	noncoding	Breast
CHS.37745	noncoding	Breast
CHS.37763	noncoding	Breast
CHS.37925	noncoding	Breast
CHS.37991	noncoding	Pituitary Gland;Breast
CHS.38148	noncoding	Breast
CHS.38247	noncoding	Breast
CHS.38302	noncoding	Breast
CHS.38355	noncoding	Breast
CHS.38370	noncoding	Breast
CHS.38419	noncoding	Breast
CHS.38675	noncoding	Breast
CHS.38756	noncoding	Breast
CHS.3880	noncoding	Breast
CHS.38892	noncoding	Breast
CHS.38894	noncoding	Breast
CHS.38910	noncoding	Breast
CHS.38911	noncoding	Breast
CHS.39232	noncoding	Breast
CHS.39243	noncoding	Breast
CHS.39506	noncoding	Breast
CHS.39507	noncoding	Breast
CHS.39541	noncoding	Breast
CHS.39561	noncoding	Breast
CHS.39599	noncoding	Breast
CHS.39673	noncoding	Breast
CHS.39741	noncoding	Breast
CHS.39854	noncoding	Breast
CHS.39896	noncoding	Breast
CHS.39922	noncoding	Adipose Tissue;Nerve;Breast
CHS.39977	noncoding	Breast
CHS.40307	noncoding	Breast
CHS.40317	noncoding	Heart;Breast
CHS.4050	noncoding	Breast
CHS.4058	noncoding	Breast
CHS.40607	noncoding	Breast
CHS.40645	noncoding	Breast
CHS.40708	noncoding	Breast
CHS.41006	noncoding	Breast
CHS.4132	noncoding	Breast
CHS.41351	noncoding	Breast
CHS.41673	noncoding	Breast
CHS.42008	noncoding	Breast
CHS.42041	noncoding	Breast
CHS.42219	noncoding	Breast
CHS.42230	noncoding	Breast
CHS.42483	noncoding	Breast
CHS.42554	noncoding	Breast
CHS.42716	noncoding	Adipose Tissue
CHS.42739	noncoding	Breast
CHS.42771	noncoding	Breast
CHS.42806	noncoding	Breast
CHS.43113	noncoding	Breast
CHS.43141	noncoding	Adipose Tissue;Breast
CHS.43420	noncoding	Breast
CHS.43611	noncoding	Thyroid;Breast
CHS.43813	noncoding	Breast
CHS.43873	noncoding	Breast
CHS.43875	noncoding	Breast
CHS.43990	noncoding	Breast
CHS.44087	noncoding	Breast
CHS.44346	noncoding	Breast
CHS.44489	noncoding	Breast
CHS.44535	noncoding	Breast
CHS.44537	noncoding	Breast
CHS.44758	noncoding	Breast
CHS.44782	noncoding	Breast
CHS.44984	noncoding	Breast
CHS.45215	noncoding	Breast
CHS.45305	noncoding	Breast
CHS.45560	noncoding	Breast
CHS.45583	noncoding	Breast
CHS.45897	noncoding	Breast
CHS.45898	noncoding	Breast
CHS.46237	noncoding	Breast
CHS.4639	noncoding	Thyroid;Breast
CHS.46428	noncoding	Breast
CHS.46599	noncoding	Breast
CHS.468	noncoding	Breast
CHS.46880	noncoding	Breast
CHS.46883	noncoding	Breast
CHS.46976	noncoding	Breast
CHS.47	noncoding	Breast
CHS.47068	noncoding	Brain;Breast
CHS.47123	noncoding	Breast
CHS.47142	noncoding	Breast
CHS.47208	noncoding	Thyroid;Breast
CHS.4760	noncoding	Breast
CHS.47725	noncoding	Breast
CHS.47729	noncoding	Breast
CHS.47836	noncoding	Breast
CHS.47846	noncoding	Breast
CHS.47851	noncoding	Breast
CHS.48078	noncoding	Breast
CHS.48157	noncoding	Breast
CHS.48377	noncoding	Breast
CHS.48563	noncoding	Breast
CHS.4914	noncoding	Breast
CHS.4957	noncoding	Breast
CHS.49624	noncoding	Breast
CHS.49660	noncoding	Breast
CHS.49867	noncoding	Breast
CHS.50016	noncoding	Breast
CHS.50178	noncoding	Breast
CHS.50284	noncoding	Breast
CHS.50545	noncoding	Breast
CHS.50580	noncoding	Breast
CHS.50606	noncoding	Breast
CHS.50621	noncoding	Breast
CHS.50899	noncoding	Breast
CHS.5098	noncoding	Breast
CHS.51267	noncoding	Breast
CHS.51418	noncoding	Breast
CHS.51431	noncoding	Breast
CHS.51603	noncoding	Adrenal Gland;Thyroid
CHS.51733	noncoding	Adipose Tissue;Blood Vessel;Breast
CHS.51922	noncoding	Breast
CHS.52131	noncoding	Breast
CHS.52161	noncoding	Breast
CHS.52335	noncoding	Breast
CHS.52397	noncoding	Breast
CHS.52529	noncoding	Muscle;Breast
CHS.52596	noncoding	Breast
CHS.52883	noncoding	Breast
CHS.53080	noncoding	Breast
CHS.53121	noncoding	Breast
CHS.53311	noncoding	Breast
CHS.53445	noncoding	Adipose Tissue;Blood Vessel;Breast
CHS.53523	noncoding	Breast
CHS.53691	noncoding	Breast
CHS.53763	noncoding	Breast
CHS.53854	noncoding	Breast
CHS.53881	noncoding	Breast
CHS.54032	noncoding	Breast
CHS.54041	noncoding	Breast
CHS.54165	noncoding	Breast
CHS.54178	noncoding	Breast
CHS.54191	noncoding	Breast
CHS.54403	noncoding	Breast
CHS.54521	noncoding	Breast
CHS.5453	noncoding	Breast
CHS.54645	noncoding	Adipose Tissue
CHS.54695	noncoding	Pituitary Gland
CHS.54712	noncoding	Breast
CHS.54985	noncoding	Breast
CHS.55045	noncoding	Breast
CHS.55424	noncoding	Breast
CHS.55487	noncoding	Breast
CHS.55559	noncoding	Breast
CHS.55560	noncoding	Breast
CHS.55562	noncoding	Breast
CHS.55647	noncoding	Breast
CHS.55863	noncoding	Breast
CHS.55934	noncoding	Breast
CHS.56152	noncoding	Breast
CHS.56185	noncoding	Breast
CHS.56186	noncoding	Breast
CHS.56233	noncoding	Breast
CHS.563	noncoding	Breast
CHS.56551	noncoding	Breast
CHS.5657	noncoding	Breast
CHS.56728	noncoding	Breast
CHS.56776	noncoding	Breast
CHS.56779	noncoding	Breast
CHS.56820	noncoding	Breast
CHS.56922	noncoding	Breast
CHS.57117	noncoding	Breast
CHS.57143	noncoding	Breast
CHS.57144	noncoding	Breast
CHS.57246	noncoding	Breast
CHS.57362	noncoding	Pituitary Gland
CHS.57364	noncoding	Breast
CHS.57365	noncoding	Breast
CHS.57381	noncoding	Breast
CHS.57460	noncoding	Breast
CHS.57725	noncoding	Breast
CHS.58091	noncoding	Breast
CHS.5826	noncoding	Breast
CHS.58438	noncoding	Breast
CHS.58471	noncoding	Breast
CHS.5854	noncoding	Breast
CHS.58606	noncoding	Adipose Tissue;Blood Vessel;Blood;Esophagus;Liver;Muscle;Nerve;Salivary;Skin;Breast
CHS.58607	noncoding	Adipose Tissue;Blood Vessel;Blood;Esophagus;Liver;Muscle;Nerve;Salivary;Skin;Breast
CHS.58608	noncoding	Esophagus;Muscle;Breast
CHS.58692	noncoding	Breast
CHS.58877	noncoding	Breast
CHS.59071	noncoding	Breast
CHS.5908	noncoding	Breast
CHS.59211	noncoding	Skin
CHS.59255	noncoding	Adipose Tissue;Brain;Colon;Esophagus;Muscle;Nerve;Salivary;Skin;Small Intestine;Stomach;Breast
CHS.59274	noncoding	Adrenal Gland;Breast
CHS.59276	noncoding	Blood Vessel;Muscle;Breast
CHS.59277	noncoding	Brain;Thyroid
CHS.59366	noncoding	Breast
CHS.62	noncoding	Breast
CHS.6407	noncoding	Thyroid
CHS.6750	noncoding	Breast
CHS.7183	noncoding	Breast
CHS.7323	noncoding	Breast
CHS.7359	noncoding	Breast
CHS.7364	noncoding	Breast
CHS.7480	noncoding	Breast
CHS.7662	noncoding	Breast
CHS.814	noncoding	Breast
CHS.835	noncoding	Brain;Breast
CHS.842	noncoding	Brain
CHS.8725	noncoding	Breast
CHS.8920	noncoding	Breast
CHS.9001	noncoding	Breast
CHS.9014	noncoding	Breast
CHS.9015	noncoding	Breast
CHS.9162	noncoding	Breast
CHS.924	noncoding	Breast
CHS.9300	noncoding	Breast
CHS.9349	noncoding	Breast
CHS.9468	noncoding	Breast
CHS.9507	noncoding	Breast
CHS.9549	noncoding	Breast
CHS.9627	noncoding	Breast
CHS.9767	noncoding	Breast
CHS.9851	noncoding	Breast
