# Supplementary material for: CHESS: a new human gene catalog curated from thousands of large-scale RNA sequencing experiments reveals extensive transcriptional noise
Source: Genome Biol. 2018 Nov 28;19:208. doi: 10.1186/s13059-018-1590-2 (PMC6260756; doi:10.1186/s13059-018-1590-2)
Supplement: Supplementary file 9 — All novel protein-coding and lncRNA genes in CHESS that were upregulated in at least one tissue. Shown are the tissues in which upregulation was observed. (XLSX 89 kb) [file 13059_2018_1590_MOESM9_ESM.xlsx]

## Sheet: Sheet1
Gene	Status	Tissue
CHS.10056	noncoding	Liver;Testis;Blood
CHS.10342	coding	Blood Vessel;Brain;Lung;Muscle;Nerve;Ovary
CHS.10505	noncoding	Fallopian Tube;Kidney;Liver;Small Intestine;Stomach
CHS.10511	coding	Blood Vessel;Bone Marrow;Colon;Small Intestine;Spleen;Thyroid
CHS.10618	coding	Brain;Heart;Kidney;Liver;Thyroid
CHS.10686	noncoding	Blood Vessel;Cervix;Colon;Esophagus;Stomach;Uterus;Vagina
CHS.10722	noncoding	Testis
CHS.11637	coding	Breast;Kidney;Liver;Testis
CHS.11643	noncoding	Colon;Prostate
CHS.1166	noncoding	Thyroid
CHS.11958	noncoding	Lung;Blood
CHS.12	coding	Brain;Bone Marrow;Blood
CHS.1252	noncoding	Brain;Pituitary Gland;Testis
CHS.12732	noncoding	Adrenal Gland;Brain;Kidney;Salivary Gland;Pituitary Gland;Skin;Spleen
CHS.1291	noncoding	Nerve;Ovary;Thyroid;Uterus
CHS.13075	noncoding	Brain;Pituitary Gland;Testis
CHS.13205	noncoding	Blood Vessel;Testis
CHS.13235	noncoding	Liver
CHS.13287	noncoding	Liver;Testis
CHS.13428	coding	Adipose Tissue;Breast;Bone Marrow;Salivary Gland;Muscle;Nerve;Pituitary Gland;Testis
CHS.13457	coding	Bone Marrow;Kidney;Pituitary Gland;Stomach;Testis
CHS.13535	noncoding	Adrenal Gland;Kidney;Nerve;Small Intestine;Vagina
CHS.13719	noncoding	Bone Marrow;Skin;Spleen
CHS.14487	coding	Bone Marrow;Blood
CHS.14518	noncoding	Kidney;Salivary Gland;Pancreas;Skin
CHS.14848	coding	Brain;Muscle;Pituitary Gland;Blood
CHS.14884	coding	Bone Marrow;Prostate;Testis
CHS.15268	noncoding	Lung;Muscle;Small Intestine;Blood
CHS.15334	noncoding	Brain
CHS.15336	noncoding	Brain;Blood
CHS.16275	coding	Kidney;Liver;Pancreas;Prostate;Testis
CHS.16326	noncoding	Brain;Testis
CHS.16517	coding	Adrenal Gland;Ovary;Pituitary Gland;Testis
CHS.16591	coding	Bone Marrow;Colon;Salivary Gland;Small Intestine;Spleen;Stomach;Blood
CHS.16690	noncoding	Testis;Blood
CHS.16693	coding	Brain;Esophagus;Testis
CHS.16882	coding	Brain;Ovary;Testis;Blood
CHS.16925	coding	Brain;Testis;Blood
CHS.1693	noncoding	Adipose Tissue;Blood
CHS.16962	noncoding	Brain;Nerve;Ovary;Uterus
CHS.17	coding	Bone Marrow;Blood
CHS.17129	noncoding	Esophagus;Lung;Salivary Gland;Pancreas;Skin;Vagina
CHS.17268	noncoding	Colon;Testis
CHS.17555	noncoding	Lung;Spleen;Blood
CHS.17813	noncoding	Adipose Tissue;Uterus;Vagina
CHS.17930	noncoding	Liver;Testis
CHS.17966	noncoding	Nerve;Testis
CHS.18130	coding	Cervix;Esophagus;Lung;Salivary Gland;Pancreas;Prostate;Stomach;Vagina
CHS.18419	coding	Salivary Gland;Skin
CHS.18480	noncoding	Blood Vessel;Bone Marrow;Cervix;Nerve;Ovary;Prostate;Thyroid;Uterus;Vagina
CHS.1876	noncoding	Adrenal Gland;Bone Marrow;Testis
CHS.18850	coding	Muscle
CHS.18917	noncoding	Lung;Spleen;Testis;Blood
CHS.19036	noncoding	Brain;Pituitary Gland;Testis
CHS.19040	noncoding	Bone Marrow;Blood
CHS.19099	noncoding	Lung;Spleen;Blood
CHS.19132	noncoding	Testis;Blood
CHS.19146	noncoding	Liver;Ovary;Pancreas;Testis
CHS.19484	noncoding	Ovary
CHS.19582	noncoding	Pancreas;Testis;Blood
CHS.19592	noncoding	Nerve;Ovary;Skin;Uterus
CHS.19680	coding	Adipose Tissue;Brain;Breast;Esophagus;Kidney;Testis;Vagina
CHS.19685	noncoding	Testis
CHS.19686	coding	Testis
CHS.19726	coding	Brain;Blood
CHS.20379	noncoding	Brain;Pancreas;Testis
CHS.20422	coding	Adipose Tissue;Brain;Prostate;Testis
CHS.20720	noncoding	Brain;Bone Marrow;Kidney;Liver;Lung;Ovary;Testis
CHS.20806	coding	Testis
CHS.20828	coding	Brain;Testis
CHS.20892	noncoding	Brain;Pituitary Gland;Skin;Stomach
CHS.21157	noncoding	Brain;Liver;Blood
CHS.21183	noncoding	Pancreas
CHS.21366	noncoding	Testis
CHS.21569	noncoding	Spleen;Blood
CHS.219	noncoding	Testis
CHS.22012	noncoding	Testis
CHS.22039	noncoding	Bone Marrow;Testis
CHS.22040	noncoding	Bone Marrow;Blood
CHS.22330	noncoding	Spleen
CHS.22458	noncoding	Pituitary Gland
CHS.22599	noncoding	Lung;Small Intestine;Spleen;Testis;Blood
CHS.22656	noncoding	Bone Marrow;Testis
CHS.22924	coding	Blood
CHS.23113	noncoding	Adipose Tissue;Brain;Breast;Liver;Pituitary Gland;Testis
CHS.23153	noncoding	Adipose Tissue;Pancreas
CHS.23245	noncoding	Bone Marrow;Liver;Pituitary Gland;Testis
CHS.23665	coding	Liver;Pancreas;Pituitary Gland;Spleen;Testis
CHS.23703	coding	Testis
CHS.23720	coding	Pancreas;Pituitary Gland;Spleen
CHS.24099	noncoding	Bone Marrow;Testis
CHS.24251	coding	Bone Marrow;Nerve;Testis
CHS.24486	coding	Testis
CHS.24626	noncoding	Liver;Testis;Thyroid
CHS.24854	noncoding	Bone Marrow;Colon;Heart;Liver;Nerve
CHS.25209	noncoding	Blood Vessel;Cervix;Fallopian Tube;Heart;Small Intestine;Testis;Uterus;Vagina
CHS.25214	noncoding	Testis
CHS.25271	noncoding	Blood
CHS.25323	noncoding	Muscle
CHS.25428	noncoding	Cervix;Salivary Gland;Nerve;Skin;Vagina
CHS.25494	noncoding	Testis;Thyroid
CHS.25703	noncoding	Lung;Spleen;Testis;Blood
CHS.25756	noncoding	Brain;Testis
CHS.25787	noncoding	Muscle;Thyroid
CHS.25829	noncoding	Spleen;Thyroid;Blood
CHS.25850	coding	Blood
CHS.25940	noncoding	Breast;Prostate;Skin;Testis
CHS.2608	noncoding	Brain;Testis
CHS.26128	noncoding	Muscle;Thyroid
CHS.26243	noncoding	Testis;Thyroid
CHS.26244	noncoding	Testis
CHS.26279	coding	Blood
CHS.26543	coding	Brain;Kidney;Ovary;Pituitary Gland;Testis;Thyroid
CHS.26583	coding	Brain;Heart;Pituitary Gland;Testis;Thyroid
CHS.26584	coding	Brain;Pituitary Gland;Testis;Thyroid
CHS.26654	noncoding	Blood Vessel;Testis;Blood
CHS.26665	noncoding	Brain;Nerve;Skin
CHS.26753	noncoding	Blood Vessel;Cervix;Lung;Nerve;Ovary;Prostate;Thyroid;Uterus;Vagina
CHS.26780	noncoding	Bone Marrow;Testis;Blood
CHS.26806	noncoding	Lung;Spleen;Blood
CHS.26814	noncoding	Lung;Spleen;Blood
CHS.27008	noncoding	Brain;Fallopian Tube;Muscle;Skin
CHS.27163	noncoding	Brain;Fallopian Tube;Lung;Testis
CHS.27179	coding	Pituitary Gland;Small Intestine
CHS.2721	coding	Bone Marrow;Liver;Thyroid
CHS.27631	noncoding	Heart;Muscle;Pituitary Gland
CHS.27671	noncoding	Adrenal Gland;Kidney;Pituitary Gland;Thyroid
CHS.27790	coding	Pancreas;Pituitary Gland;Prostate;Testis;Thyroid
CHS.27830	coding	Testis
CHS.28460	coding	Liver;Blood
CHS.28467	coding	Colon;Kidney;Pancreas;Testis;Uterus
CHS.28472	coding	Brain;Fallopian Tube;Kidney;Liver;Pancreas;Pituitary Gland;Small Intestine;Testis
CHS.285	noncoding	Liver;Muscle
CHS.2859	noncoding	Brain;Pituitary Gland;Testis
CHS.28607	noncoding	Brain;Pituitary Gland
CHS.28762	noncoding	Brain;Heart;Muscle
CHS.28763	noncoding	Brain;Testis
CHS.2894	coding	Blood Vessel;Brain;Fallopian Tube;Prostate;Testis;Uterus
CHS.29190	noncoding	Blood Vessel;Skin
CHS.29243	noncoding	Breast;Colon;Testis;Blood
CHS.29250	noncoding	Adrenal Gland;Brain;Prostate;Small Intestine;Blood
CHS.29336	coding	Heart;Nerve;Thyroid;Blood
CHS.29590	noncoding	Brain;Liver
CHS.29591	noncoding	Brain
CHS.29829	noncoding	Colon;Esophagus;Prostate;Vagina;Blood
CHS.29993	noncoding	Testis
CHS.30073	coding	Adipose Tissue;Adrenal Gland;Bladder;Brain;Nerve;Thyroid
CHS.30107	coding	Brain;Esophagus;Testis;Vagina
CHS.3016	noncoding	Colon;Small Intestine;Spleen;Blood
CHS.30198	coding	Testis
CHS.30419	noncoding	Lung;Prostate
CHS.305	noncoding	Lung;Muscle;Spleen;Blood
CHS.3053	noncoding	Brain;Nerve;Spleen
CHS.30589	noncoding	Bladder;Colon;Esophagus;Fallopian Tube;Nerve;Uterus;Vagina
CHS.30659	noncoding	Liver
CHS.31002	noncoding	Brain;Testis;Blood
CHS.31306	noncoding	Pituitary Gland;Testis;Blood
CHS.31415	noncoding	Brain;Bone Marrow;Heart;Liver;Muscle
CHS.31537	noncoding	Testis
CHS.31539	noncoding	Bone Marrow;Testis
CHS.3174	noncoding	Blood Vessel;Brain;Esophagus;Skin;Vagina
CHS.3210	noncoding	Testis
CHS.32141	noncoding	Testis
CHS.32228	noncoding	Bone Marrow;Testis
CHS.32346	noncoding	Brain;Pituitary Gland;Uterus
CHS.32412	noncoding	Breast;Esophagus;Salivary Gland;Vagina
CHS.32556	noncoding	Blood
CHS.32771	noncoding	Adipose Tissue;Uterus
CHS.32820	noncoding	Bone Marrow;Blood
CHS.33166	coding	Testis;Thyroid
CHS.33245	coding	Brain;Fallopian Tube;Kidney;Pancreas;Stomach;Testis
CHS.33255	coding	Brain;Bone Marrow;Kidney;Nerve;Pituitary Gland;Spleen;Blood
CHS.33256	coding	Brain;Bone Marrow;Liver;Blood
CHS.33347	noncoding	Adrenal Gland;Testis
CHS.33356	noncoding	Nerve;Skin
CHS.33357	noncoding	Blood
CHS.33383	noncoding	Adipose Tissue;Breast;Muscle;Nerve;Skin;Testis
CHS.33476	coding	Liver;Testis
CHS.33565	noncoding	Testis
CHS.33704	coding	Cervix;Testis;Vagina
CHS.33712	coding	Brain;Pituitary Gland;Testis
CHS.33850	noncoding	Brain;Pituitary Gland
CHS.3390	coding	Testis
CHS.34098	coding	Pancreas;Pituitary Gland;Skin;Stomach;Blood
CHS.34142	noncoding	Bone Marrow;Testis
CHS.34165	coding	Brain
CHS.34185	noncoding	Adrenal Gland;Brain;Heart;Muscle;Pituitary Gland;Testis
CHS.34329	noncoding	Bone Marrow;Pituitary Gland
CHS.34351	coding	Brain;Skin;Testis
CHS.34354	coding	Brain;Bone Marrow;Colon;Nerve;Testis
CHS.34415	noncoding	Testis
CHS.34447	noncoding	Testis
CHS.34454	coding	Testis
CHS.348	noncoding	Adrenal Gland;Brain;Muscle;Skin;Blood
CHS.34846	coding	Kidney
CHS.3501	noncoding	Kidney;Liver;Lung;Thyroid;Blood
CHS.35017	coding	Bone Marrow;Spleen;Testis
CHS.35087	coding	Bone Marrow;Pituitary Gland;Spleen;Testis
CHS.35098	coding	Bone Marrow;Pituitary Gland;Prostate;Testis
CHS.35104	coding	Brain;Liver;Testis
CHS.3526	noncoding	Brain;Nerve;Ovary;Vagina;Blood
CHS.3531	noncoding	Liver;Pancreas
CHS.35312	noncoding	Pituitary Gland;Testis
CHS.35325	coding	Testis
CHS.35376	noncoding	Liver;Testis
CHS.35377	noncoding	Testis
CHS.35396	noncoding	Brain;Prostate
CHS.35397	noncoding	Prostate;Thyroid
CHS.35601	coding	Pituitary Gland;Testis
CHS.35679	noncoding	Skin;Testis;Blood
CHS.35864	noncoding	Adipose Tissue;Breast;Heart;Lung;Muscle;Testis
CHS.35870	noncoding	Brain;Kidney;Salivary Gland;Nerve;Pancreas;Pituitary Gland;Prostate;Thyroid
CHS.35920	noncoding	Adipose Tissue;Breast;Kidney;Nerve;Skin;Thyroid;Uterus;Vagina
CHS.35921	noncoding	Kidney;Thyroid
CHS.36174	coding	Brain;Liver;Testis
CHS.36224	noncoding	Brain;Small Intestine;Spleen;Testis
CHS.36230	coding	Brain;Pituitary Gland;Testis;Uterus
CHS.36278	noncoding	Brain;Pituitary Gland;Testis
CHS.36354	noncoding	Brain;Kidney;Liver
CHS.36386	noncoding	Bone Marrow;Skin;Blood
CHS.36542	noncoding	Blood Vessel;Bone Marrow
CHS.36689	noncoding	Lung;Stomach
CHS.36740	coding	Testis
CHS.3717	noncoding	Blood
CHS.37173	coding	Heart;Kidney;Muscle
CHS.37502	noncoding	Muscle
CHS.37570	noncoding	Blood Vessel;Bladder;Cervix;Kidney;Nerve;Ovary;Prostate;Uterus;Vagina
CHS.37871	coding	Testis
CHS.37936	noncoding	Lung;Prostate;Small Intestine;Spleen;Blood
CHS.38030	noncoding	Brain;Muscle
CHS.38072	noncoding	Brain;Lung;Testis
CHS.38155	coding	Liver;Testis;Blood
CHS.38202	noncoding	Esophagus;Liver;Salivary Gland;Skin;Vagina;Blood
CHS.38327	noncoding	Heart;Liver;Muscle;Blood
CHS.38339	noncoding	Brain;Spleen
CHS.38342	noncoding	Brain
CHS.38430	noncoding	Skin;Vagina
CHS.38858	noncoding	Bone Marrow;Liver;Testis
CHS.39210	noncoding	Liver;Salivary Gland;Pancreas;Stomach;Thyroid
CHS.39304	noncoding	Nerve;Testis
CHS.39472	noncoding	Brain;Colon
CHS.39738	coding	Cervix;Kidney;Prostate;Small Intestine;Spleen;Testis;Uterus;Vagina
CHS.39793	coding	Brain;Pituitary Gland;Testis;Uterus
CHS.39891	coding	Brain;Pituitary Gland;Prostate
CHS.39894	noncoding	Colon;Ovary;Pituitary Gland;Prostate;Small Intestine;Thyroid;Uterus
CHS.39902	noncoding	Bladder;Colon;Esophagus;Small Intestine;Blood
CHS.40137	coding	Blood Vessel;Bladder;Brain;Colon;Esophagus;Spleen;Stomach;Uterus
CHS.40154	coding	Testis
CHS.40218	coding	Lung;Spleen;Blood
CHS.40354	coding	Brain;Liver;Testis;Blood
CHS.40355	coding	Brain;Liver;Testis
CHS.40356	coding	Brain;Liver;Testis;Blood
CHS.40358	coding	Liver
CHS.40362	noncoding	Bone Marrow;Ovary;Pituitary Gland;Testis
CHS.40365	coding	Bone Marrow;Testis
CHS.40366	coding	Bone Marrow;Testis
CHS.40369	coding	Liver
CHS.40499	coding	Testis
CHS.40741	noncoding	Brain;Testis
CHS.40791	noncoding	Brain;Muscle
CHS.40823	noncoding	Adrenal Gland;Muscle;Nerve
CHS.411	noncoding	Testis
CHS.4144	noncoding	Adipose Tissue;Nerve;Small Intestine
CHS.41584	coding	Brain;Pituitary Gland
CHS.41899	noncoding	Adrenal Gland;Liver;Ovary;Testis
CHS.41986	coding	Adipose Tissue;Breast;Kidney;Liver;Skin;Small Intestine
CHS.42068	coding	Liver;Testis;Thyroid
CHS.42075	coding	Testis
CHS.42091	coding	Adipose Tissue;Bone Marrow;Heart;Lung;Pituitary Gland;Spleen;Thyroid
CHS.42185	coding	Kidney;Liver;Pancreas;Small Intestine;Testis
CHS.42201	coding	Lung;Ovary;Spleen
CHS.42207	coding	Kidney;Liver
CHS.42233	noncoding	Testis
CHS.42518	noncoding	Bone Marrow;Liver;Pancreas
CHS.42538	noncoding	Liver;Muscle;Spleen;Testis;Blood
CHS.42556	coding	Heart;Testis
CHS.42770	coding	Brain;Bone Marrow;Liver;Testis;Blood
CHS.42772	coding	Brain;Blood
CHS.42773	coding	Brain;Blood
CHS.42775	coding	Brain;Blood
CHS.42777	coding	Brain;Liver;Testis;Blood
CHS.42822	noncoding	Pituitary Gland;Thyroid
CHS.42859	noncoding	Bone Marrow;Testis
CHS.43209	noncoding	Cervix;Skin;Vagina
CHS.44033	coding	Adrenal Gland;Brain;Heart;Pituitary Gland;Testis
CHS.44047	noncoding	Brain;Fallopian Tube;Kidney;Ovary;Pituitary Gland;Testis;Thyroid
CHS.44369	noncoding	Skin
CHS.44424	noncoding	Adrenal Gland;Colon;Muscle;Small Intestine;Spleen;Blood
CHS.44426	noncoding	Adrenal Gland;Bladder;Colon;Esophagus;Muscle;Small Intestine;Spleen;Blood
CHS.44747	noncoding	Blood
CHS.44776	noncoding	Bone Marrow;Liver;Lung
CHS.44831	noncoding	Brain;Pituitary Gland;Spleen;Testis
CHS.45227	coding	Blood Vessel;Bone Marrow;Muscle
CHS.45299	noncoding	Adrenal Gland;Small Intestine;Testis;Vagina
CHS.4530	noncoding	Ovary;Pituitary Gland;Spleen;Testis;Thyroid;Uterus
CHS.45849	noncoding	Liver
CHS.45908	noncoding	Bone Marrow;Blood
CHS.45928	noncoding	Esophagus;Salivary Gland;Pancreas;Vagina
CHS.45934	noncoding	Brain;Cervix;Esophagus;Thyroid;Vagina
CHS.45945	noncoding	Bone Marrow;Blood
CHS.46443	coding	Brain;Lung;Muscle;Thyroid
CHS.46444	noncoding	Bone Marrow;Lung;Muscle;Thyroid
CHS.46556	coding	Testis
CHS.4661	noncoding	Brain;Kidney;Ovary;Pituitary Gland;Vagina
CHS.46756	noncoding	Blood
CHS.46818	coding	Testis
CHS.4698	coding	Testis
CHS.47035	noncoding	Blood Vessel
CHS.47077	noncoding	Muscle
CHS.47114	noncoding	Cervix;Esophagus;Vagina
CHS.4725	coding	Muscle;Ovary;Skin
CHS.4726	noncoding	Skin
CHS.4727	noncoding	Skin;Blood
CHS.4733	noncoding	Liver
CHS.47373	noncoding	Breast;Prostate;Testis
CHS.47397	noncoding	Testis;Blood
CHS.47513	noncoding	Esophagus;Lung;Ovary;Spleen;Vagina
CHS.47566	noncoding	Brain;Kidney;Liver;Salivary Gland;Pancreas;Pituitary Gland;Prostate;Skin;Small Intestine;Stomach;Thyroid
CHS.47824	noncoding	Blood Vessel;Bone Marrow;Thyroid;Uterus
CHS.47825	noncoding	Blood Vessel;Ovary;Pituitary Gland;Thyroid;Uterus
CHS.47899	noncoding	Blood Vessel;Brain;Blood
CHS.47905	coding	Blood Vessel;Thyroid;Uterus
CHS.48062	noncoding	Spleen;Testis
CHS.48185	coding	Heart;Muscle;Small Intestine;Spleen;Testis;Blood
CHS.48186	coding	Adipose Tissue;Breast;Heart;Kidney;Muscle;Thyroid
CHS.48187	coding	Thyroid
CHS.48286	noncoding	Brain;Esophagus;Vagina
CHS.48442	noncoding	Brain;Esophagus;Vagina
CHS.48443	noncoding	Esophagus;Vagina
CHS.49280	noncoding	Brain;Vagina
CHS.49289	noncoding	Liver;Blood
CHS.49460	coding	Colon;Liver;Small Intestine;Testis
CHS.49492	noncoding	Brain;Esophagus;Vagina
CHS.49493	noncoding	Esophagus;Vagina;Blood
CHS.49667	coding	Colon;Kidney;Liver;Lung;Pancreas;Prostate;Small Intestine;Stomach
CHS.49698	noncoding	Brain;Kidney;Liver;Muscle;Pancreas
CHS.49700	noncoding	Liver
CHS.49747	noncoding	Prostate;Skin;Spleen
CHS.49753	noncoding	Adipose Tissue;Breast;Skin;Small Intestine;Vagina
CHS.49754	noncoding	Adipose Tissue;Breast;Skin
CHS.49776	noncoding	Blood Vessel;Cervix;Kidney;Pancreas;Pituitary Gland;Testis
CHS.49787	noncoding	Adipose Tissue;Adrenal Gland;Lung;Testis
CHS.49851	noncoding	Adrenal Gland;Brain;Salivary Gland;Pancreas;Pituitary Gland;Thyroid
CHS.50039	noncoding	Nerve
CHS.50308	coding	Brain;Heart;Pituitary Gland
CHS.50374	noncoding	Lung
CHS.50516	noncoding	Thyroid
CHS.5063	noncoding	Brain;Liver;Muscle;Thyroid
CHS.50645	coding	Kidney;Pancreas;Testis
CHS.50749	noncoding	Blood Vessel;Brain;Heart;Muscle;Ovary;Thyroid
CHS.50778	noncoding	Bone Marrow;Testis
CHS.50817	noncoding	Muscle
CHS.50844	coding	Testis
CHS.50857	noncoding	Brain;Bone Marrow;Pituitary Gland;Testis
CHS.50859	noncoding	Brain;Testis
CHS.50862	noncoding	Testis
CHS.50874	noncoding	Blood
CHS.50931	noncoding	Bone Marrow;Testis
CHS.50932	noncoding	Blood Vessel;Lung;Testis
CHS.50935	noncoding	Brain;Liver;Pituitary Gland;Testis
CHS.50963	noncoding	Lung;Spleen;Testis;Blood
CHS.50998	noncoding	Liver
CHS.5101	noncoding	Brain;Muscle;Pancreas;Testis
CHS.51023	noncoding	Bone Marrow;Pituitary Gland;Spleen;Testis;Blood
CHS.51157	noncoding	Brain;Testis
CHS.51158	coding	Brain;Testis
CHS.51363	noncoding	Kidney;Testis
CHS.51422	noncoding	Adrenal Gland;Brain;Bone Marrow;Liver
CHS.51607	noncoding	Bone Marrow;Spleen
CHS.51958	noncoding	Blood Vessel;Nerve;Small Intestine;Thyroid;Uterus
CHS.52163	noncoding	Adipose Tissue;Lung;Nerve
CHS.52297	noncoding	Liver;Blood
CHS.52402	coding	Liver;Muscle;Testis;Blood
CHS.52508	coding	Blood Vessel;Brain;Breast;Heart;Muscle;Pituitary Gland
CHS.52673	noncoding	Liver;Blood
CHS.52834	noncoding	Heart;Lung;Spleen;Blood
CHS.52837	noncoding	Brain;Testis
CHS.5286	coding	Testis
CHS.52984	noncoding	Pancreas;Spleen;Blood
CHS.5306	noncoding	Brain;Bone Marrow;Liver;Salivary Gland;Testis
CHS.53124	noncoding	Blood Vessel;Nerve;Ovary;Thyroid
CHS.53352	noncoding	Adipose Tissue;Breast;Testis
CHS.53541	coding	Colon;Fallopian Tube;Pituitary Gland;Prostate;Small Intestine;Spleen;Blood
CHS.54101	noncoding	Brain;Skin;Testis
CHS.54359	coding	Adrenal Gland;Brain;Liver;Muscle;Pituitary Gland;Testis
CHS.54608	noncoding	Brain;Ovary
CHS.54684	noncoding	Brain;Breast;Liver
CHS.54697	coding	Fallopian Tube;Heart;Kidney;Lung;Skin;Small Intestine
CHS.54848	coding	Testis
CHS.54850	noncoding	Thyroid
CHS.54935	noncoding	Brain;Nerve;Spleen;Uterus
CHS.54989	noncoding	Testis
CHS.55006	noncoding	Kidney;Ovary;Pituitary Gland
CHS.55081	noncoding	Blood Vessel;Brain;Cervix;Fallopian Tube;Ovary;Uterus
CHS.55085	coding	Blood Vessel;Heart;Testis
CHS.552	noncoding	Brain;Fallopian Tube;Ovary;Testis;Uterus
CHS.55255	noncoding	Nerve;Ovary
CHS.55311	noncoding	Brain;Bone Marrow;Liver;Testis
CHS.55441	noncoding	Testis
CHS.55510	coding	Brain;Pituitary Gland;Testis
CHS.55537	coding	Brain;Ovary;Pituitary Gland;Testis
CHS.55552	coding	Pituitary Gland;Skin;Vagina
CHS.55578	coding	Blood Vessel;Brain;Bone Marrow;Pituitary Gland;Testis
CHS.55579	coding	Testis
CHS.55605	coding	Salivary Gland;Nerve;Vagina
CHS.55640	coding	Brain;Bone Marrow;Pituitary Gland;Prostate;Testis
CHS.55641	coding	Brain;Bone Marrow;Pituitary Gland;Testis
CHS.55664	coding	Ovary;Pituitary Gland
CHS.55750	noncoding	Fallopian Tube;Muscle;Small Intestine
CHS.55887	noncoding	Muscle;Testis
CHS.56041	noncoding	Adrenal Gland;Kidney;Liver
CHS.56176	noncoding	Liver;Pituitary Gland;Testis
CHS.56232	noncoding	Bone Marrow;Blood
CHS.56318	coding	Brain;Ovary;Skin
CHS.56355	noncoding	Lung;Skin;Blood
CHS.56361	noncoding	Brain;Pancreas;Thyroid
CHS.56391	coding	Bone Marrow;Fallopian Tube;Muscle;Pancreas;Pituitary Gland;Testis
CHS.56392	noncoding	Adrenal Gland;Pituitary Gland;Testis
CHS.56462	noncoding	Small Intestine
CHS.56475	noncoding	Brain;Spleen;Blood
CHS.56505	coding	Bladder;Lung;Salivary Gland
CHS.56527	noncoding	Small Intestine
CHS.56873	noncoding	Adipose Tissue;Bone Marrow;Liver
CHS.57155	coding	Bone Marrow;Muscle;Testis;Blood
CHS.57172	noncoding	Liver;Pituitary Gland
CHS.57270	coding	Colon;Pancreas;Prostate;Small Intestine;Stomach
CHS.57293	coding	Adipose Tissue;Testis;Blood
CHS.57336	coding	Bone Marrow
CHS.57337	coding	Bone Marrow;Testis
CHS.57338	coding	Brain;Liver;Skin;Testis;Blood
CHS.57339	coding	Liver;Skin
CHS.57347	coding	Heart;Pituitary Gland
CHS.57350	coding	Brain;Bone Marrow;Testis
CHS.57355	coding	Brain;Blood
CHS.57359	coding	Brain;Liver;Blood
CHS.57360	coding	Brain;Liver;Blood
CHS.57369	coding	Bone Marrow;Heart;Lung;Pituitary Gland;Spleen
CHS.57388	coding	Brain;Ovary;Pituitary Gland;Testis
CHS.57394	coding	Adipose Tissue;Bone Marrow;Testis
CHS.57395	coding	Bone Marrow;Testis
CHS.57443	noncoding	Cervix;Prostate;Skin;Blood
CHS.57658	noncoding	Testis
CHS.57669	noncoding	Heart;Liver
CHS.57699	noncoding	Brain;Uterus
CHS.57753	noncoding	Liver;Muscle;Testis;Blood
CHS.57910	noncoding	Adrenal Gland;Kidney;Liver;Lung;Ovary;Pancreas
CHS.57993	noncoding	Brain;Pituitary Gland
CHS.58024	noncoding	Brain;Muscle
CHS.58086	noncoding	Blood
CHS.5820	noncoding	Blood Vessel;Bone Marrow;Blood
CHS.58258	noncoding	Liver;Testis
CHS.58817	coding	Brain;Testis
CHS.59084	noncoding	Brain;Pituitary Gland
CHS.59253	coding	Brain;Liver;Testis
CHS.59337	coding	Kidney;Pancreas;Testis
CHS.59372	coding	Liver;Testis
CHS.59373	coding	Liver;Testis;Blood
CHS.59375	coding	Liver;Testis;Blood
CHS.5966	coding	Adipose Tissue;Adrenal Gland;Blood Vessel;Breast;Colon;Esophagus;Nerve;Uterus
CHS.5973	coding	Brain;Liver;Skin;Testis
CHS.5982	coding	Brain;Liver;Testis
CHS.5984	coding	Brain;Bone Marrow;Liver;Testis;Blood
CHS.5987	coding	Brain;Liver
CHS.5988	coding	Brain;Bone Marrow;Liver;Testis;Blood
CHS.6123	coding	Skin;Testis
CHS.6140	noncoding	Adrenal Gland;Pancreas;Testis
CHS.625	coding	Liver;Muscle;Pancreas;Small Intestine;Stomach
CHS.6269	noncoding	Brain;Breast;Prostate;Spleen;Testis
CHS.6350	noncoding	Heart;Muscle
CHS.6396	noncoding	Brain;Pituitary Gland;Testis
CHS.6435	noncoding	Bladder;Ovary;Testis
CHS.6445	coding	Bone Marrow;Testis;Blood
CHS.6455	noncoding	Nerve;Spleen
CHS.6678	coding	Brain;Heart;Lung;Testis;Thyroid
CHS.7022	noncoding	Small Intestine
CHS.728	coding	Spleen;Testis
CHS.7329	noncoding	Adipose Tissue;Lung;Nerve;Testis
CHS.7504	noncoding	Brain;Kidney;Prostate;Thyroid
CHS.7532	noncoding	Testis
CHS.754	noncoding	Muscle;Ovary;Skin
CHS.7698	noncoding	Pituitary Gland
CHS.788	noncoding	Testis;Thyroid
CHS.8130	noncoding	Blood
CHS.8140	noncoding	Breast;Esophagus;Kidney;Salivary Gland;Skin;Stomach;Vagina
CHS.852	noncoding	Blood Vessel;Brain;Spleen
CHS.8823	coding	Bone Marrow;Spleen;Stomach;Testis;Blood
CHS.8829	noncoding	Testis
CHS.9114	noncoding	Pituitary Gland
CHS.9127	coding	Brain;Bone Marrow;Heart;Pituitary Gland;Blood
CHS.914	coding	Muscle;Testis
CHS.9319	noncoding	Brain;Pituitary Gland;Prostate
CHS.9516	noncoding	Bone Marrow;Pituitary Gland;Testis
CHS.9561	noncoding	Testis
CHS.9568	noncoding	Testis
CHS.9657	noncoding	Bone Marrow;Testis
CHS.9768	noncoding	Brain;Nerve;Uterus
CHS.987	noncoding	Bone Marrow
CHS.9882	coding	Testis
CHS.10015	noncoding	Testis
CHS.10016	noncoding	Testis
CHS.10017	noncoding	Blood Vessel;Muscle
CHS.10018	noncoding	Blood Vessel;Muscle;Nerve
CHS.10022	noncoding	Adipose Tissue;Blood Vessel;Muscle;Spleen
CHS.10023	noncoding	Testis
CHS.10138	noncoding	Lung;Nerve;Thyroid
CHS.10148	noncoding	Blood;Testis
CHS.10196	noncoding	Bladder;Kidney;Pituitary Gland;Small Intestine;Testis
CHS.10197	noncoding	Bone Marrow;Brain;Esophagus;Heart;Small Intestine
CHS.10208	noncoding	Colon;Kidney;Liver;Ovary;Pancreas;Small Intestine
CHS.10247	noncoding	Blood Vessel;Testis
CHS.10250	noncoding	Blood Vessel;Brain
CHS.10271	noncoding	Testis
CHS.1028	noncoding	Adipose Tissue;Cervix;Testis;Uterus;Vagina
CHS.10384	noncoding	Testis
CHS.10399	noncoding	Adipose Tissue;Blood;Lung;Small Intestine;Spleen
CHS.10424	noncoding	Adrenal Gland;Brain;Breast;Pancreas;Salivary Gland;Skin
CHS.10431	noncoding	Cervix;Esophagus;Salivary Gland;Skin;Testis;Vagina
CHS.10433	noncoding	Esophagus;Kidney;Salivary Gland;Skin;Testis;Vagina
CHS.10434	noncoding	Skin;Testis
CHS.10544	noncoding	Blood;Muscle
CHS.10592	noncoding	Bladder;Liver;Spleen;Testis
CHS.10613	noncoding	Brain;Heart;Kidney;Liver;Pituitary Gland;Testis
CHS.1063	noncoding	Adipose Tissue;Blood Vessel;Breast;Heart;Kidney;Salivary Gland;Spleen;Thyroid;Uterus
CHS.10634	noncoding	Brain;Heart;Muscle;Pituitary Gland;Skin;Testis
CHS.10675	noncoding	Ovary;Pituitary Gland;Testis
CHS.10687	noncoding	Blood Vessel;Kidney;Muscle;Thyroid
CHS.10689	noncoding	Heart;Muscle
CHS.10709	noncoding	Adrenal Gland;Liver;Pancreas;Skin;Testis
CHS.10713	noncoding	Adrenal Gland;Blood;Nerve;Pancreas;Testis
CHS.10728	noncoding	Brain;Colon;Heart;Muscle;Nerve
CHS.10757	noncoding	Brain;Liver;Spleen
CHS.10787	noncoding	Adrenal Gland;Testis;Thyroid
CHS.1083	noncoding	Blood;Bone Marrow
CHS.10847	noncoding	Spleen;Testis
CHS.10861	noncoding	Blood;Bone Marrow
CHS.10881	noncoding	Blood;Brain;Kidney;Pancreas;Pituitary Gland;Salivary Gland;Thyroid
CHS.10884	noncoding	Blood;Cervix;Fallopian Tube;Lung;Pancreas;Pituitary Gland;Prostate;Spleen
CHS.10891	noncoding	Blood;Lung;Spleen
CHS.10893	noncoding	Testis
CHS.10898	noncoding	Blood;Blood Vessel;Testis
CHS.10937	noncoding	Blood;Bone Marrow;Spleen;Testis
CHS.10968	noncoding	Blood;Nerve;Salivary Gland
CHS.11028	noncoding	Blood;Blood Vessel
CHS.11039	noncoding	Blood;Esophagus;Pancreas;Salivary Gland
CHS.11078	noncoding	Adipose Tissue
CHS.11153	noncoding	Adipose Tissue;Adrenal Gland;Bone Marrow;Brain;Nerve
CHS.11156	noncoding	Ovary
CHS.11198	noncoding	Brain
CHS.11208	noncoding	Testis
CHS.11231	noncoding	Testis
CHS.11235	noncoding	Blood
CHS.11237	noncoding	Blood;Testis
CHS.11262	noncoding	Salivary Gland
CHS.11286	noncoding	Bone Marrow;Breast;Cervix;Esophagus;Salivary Gland;Vagina
CHS.11313	noncoding	Testis
CHS.1134	noncoding	Blood;Kidney;Liver;Small Intestine;Testis
CHS.11369	noncoding	Testis
CHS.11378	noncoding	Adipose Tissue
CHS.11379	noncoding	Blood;Brain;Liver
CHS.11418	noncoding	Blood;Small Intestine;Spleen;Testis
CHS.11450	noncoding	Bladder;Liver;Skin;Testis
CHS.11516	noncoding	Blood Vessel;Muscle;Pituitary Gland;Thyroid
CHS.11541	noncoding	Blood;Brain;Lung;Pituitary Gland;Small Intestine;Spleen;Testis
CHS.11624	noncoding	Blood Vessel;Kidney;Ovary;Pituitary Gland;Prostate;Thyroid;Uterus
CHS.11638	noncoding	Adipose Tissue;Breast;Kidney;Liver;Testis
CHS.11668	noncoding	Testis
CHS.11724	noncoding	Blood;Testis
CHS.11747	noncoding	Skin
CHS.11840	noncoding	Brain;Heart;Muscle;Pituitary Gland
CHS.11923	noncoding	Adrenal Gland;Ovary;Uterus
CHS.11940	noncoding	Nerve;Testis
CHS.11951	noncoding	Bone Marrow;Brain;Colon;Nerve;Pituitary Gland;Uterus
CHS.11999	noncoding	Testis
CHS.12012	noncoding	Thyroid
CHS.12019	noncoding	Blood Vessel;Testis;Thyroid
CHS.12069	noncoding	Testis
CHS.12109	noncoding	Testis
CHS.12111	noncoding	Salivary Gland;Spleen
CHS.12116	noncoding	Blood;Bone Marrow;Pituitary Gland;Testis
CHS.12124	noncoding	Bone Marrow;Liver;Pancreas;Testis
CHS.1214	noncoding	Blood;Bone Marrow;Testis
CHS.12147	noncoding	Brain;Kidney;Liver;Pituitary Gland;Testis
CHS.12150	noncoding	Adrenal Gland;Brain;Kidney;Nerve;Pituitary Gland;Testis;Thyroid
CHS.12158	noncoding	Blood;Blood Vessel;Nerve;Spleen;Testis
CHS.12163	noncoding	Testis
CHS.12172	noncoding	Esophagus;Testis;Vagina
CHS.12217	noncoding	Testis
CHS.12252	noncoding	Testis;Thyroid
CHS.12274	noncoding	Blood Vessel;Bone Marrow;Testis;Thyroid
CHS.1228	noncoding	Testis
CHS.1231	noncoding	Brain;Muscle;Salivary Gland
CHS.12326	noncoding	Bone Marrow;Esophagus;Lung;Salivary Gland;Skin
CHS.12327	noncoding	Bone Marrow;Brain;Lung;Salivary Gland
CHS.12328	noncoding	Adipose Tissue;Blood;Bone Marrow;Lung;Salivary Gland;Skin;Small Intestine
CHS.12341	noncoding	Blood Vessel;Liver;Nerve
CHS.12342	noncoding	Kidney;Liver
CHS.12348	noncoding	Blood Vessel;Salivary Gland;Testis;Uterus
CHS.12423	noncoding	Cervix;Prostate;Vagina
CHS.12462	noncoding	Colon;Esophagus;Muscle;Testis
CHS.12484	noncoding	Ovary
CHS.12501	noncoding	Testis
CHS.12502	noncoding	Pituitary Gland;Testis;Thyroid
CHS.12511	noncoding	Testis
CHS.12522	noncoding	Ovary;Pituitary Gland;Testis
CHS.12564	noncoding	Muscle;Vagina
CHS.12689	noncoding	Blood;Muscle;Testis
CHS.12704	noncoding	Blood Vessel;Bone Marrow;Uterus;Vagina
CHS.12707	noncoding	Pituitary Gland;Small Intestine
CHS.1274	noncoding	Testis
CHS.12780	noncoding	Bone Marrow;Testis
CHS.1280	noncoding	Heart;Muscle;Pituitary Gland
CHS.12818	noncoding	Blood;Bone Marrow;Brain
CHS.12823	noncoding	Nerve
CHS.12844	noncoding	Adrenal Gland;Bone Marrow;Testis
CHS.12847	noncoding	Skin;Testis
CHS.12861	noncoding	Adipose Tissue;Breast;Liver;Testis
CHS.12865	noncoding	Ovary;Testis;Uterus
CHS.12867	noncoding	Blood Vessel;Muscle;Nerve;Pituitary Gland;Testis
CHS.12954	noncoding	Testis
CHS.13088	noncoding	Kidney;Prostate;Testis
CHS.13128	noncoding	Adrenal Gland;Lung;Muscle
CHS.13140	noncoding	Bladder;Colon;Esophagus;Liver;Muscle;Prostate;Small Intestine;Stomach
CHS.13150	noncoding	Esophagus;Testis;Vagina
CHS.13151	noncoding	Pituitary Gland;Testis
CHS.13168	noncoding	Brain;Liver;Nerve;Pancreas;Pituitary Gland;Testis
CHS.13199	noncoding	Bone Marrow;Liver
CHS.13203	noncoding	Blood;Testis
CHS.13249	noncoding	Cervix;Skin;Testis
CHS.13294	noncoding	Cervix;Testis
CHS.1330	noncoding	Bone Marrow
CHS.13313	noncoding	Blood;Brain;Testis
CHS.13329	noncoding	Brain;Kidney;Pituitary Gland;Thyroid
CHS.13333	noncoding	Brain;Testis
CHS.13359	noncoding	Brain;Pituitary Gland;Testis;Thyroid
CHS.13394	noncoding	Brain;Pituitary Gland
CHS.13455	noncoding	Bone Marrow;Pituitary Gland;Stomach;Testis
CHS.13496	noncoding	Testis
CHS.13511	noncoding	Blood Vessel;Muscle
CHS.13530	noncoding	Blood;Pituitary Gland;Testis
CHS.13540	noncoding	Bone Marrow
CHS.13554	noncoding	Colon;Fallopian Tube;Kidney;Ovary;Salivary Gland;Testis;Thyroid;Uterus
CHS.13569	noncoding	Heart;Skin
CHS.1361	noncoding	Pituitary Gland;Testis
CHS.13623	noncoding	Adrenal Gland
CHS.13643	noncoding	Adipose Tissue;Kidney;Liver;Pancreas;Small Intestine;Stomach
CHS.13685	noncoding	Testis
CHS.13702	noncoding	Blood Vessel;Cervix;Nerve;Ovary;Uterus;Vagina
CHS.13709	noncoding	Blood Vessel;Cervix;Testis;Uterus;Vagina
CHS.13721	noncoding	Adipose Tissue;Blood Vessel;Bone Marrow;Testis
CHS.13730	noncoding	Brain;Testis
CHS.13736	noncoding	Testis
CHS.13826	noncoding	Blood Vessel;Lung;Ovary;Prostate;Uterus
CHS.13865	noncoding	Testis
CHS.13867	noncoding	Muscle;Nerve;Ovary;Uterus
CHS.13890	noncoding	Small Intestine;Spleen
CHS.13921	noncoding	Brain;Colon;Ovary
CHS.13935	noncoding	Brain;Kidney;Muscle;Small Intestine;Testis
CHS.1401	noncoding	Nerve;Skin
CHS.14035	noncoding	Salivary Gland;Vagina
CHS.14100	noncoding	Brain;Testis
CHS.14146	noncoding	Testis
CHS.14193	noncoding	Kidney;Small Intestine;Spleen
CHS.14291	noncoding	Blood;Skin;Vagina
CHS.14344	noncoding	Blood Vessel;Nerve;Testis;Uterus
CHS.14349	noncoding	Liver
CHS.14392	noncoding	Brain;Heart;Muscle
CHS.1441	noncoding	Testis
CHS.14415	noncoding	Adipose Tissue;Blood Vessel;Bone Marrow;Lung;Salivary Gland;Testis
CHS.14417	noncoding	Bone Marrow;Testis
CHS.14424	noncoding	Bone Marrow;Testis
CHS.14431	noncoding	Testis
CHS.14434	noncoding	Testis
CHS.14444	noncoding	Bone Marrow
CHS.14475	noncoding	Testis
CHS.14598	noncoding	Brain;Nerve;Pancreas;Testis
CHS.14628	noncoding	Skin;Testis
CHS.14661	noncoding	Liver
CHS.14686	noncoding	Cervix;Esophagus;Lung;Salivary Gland;Vagina
CHS.14689	noncoding	Bone Marrow;Esophagus;Heart;Muscle;Salivary Gland
CHS.14706	noncoding	Adipose Tissue;Blood;Blood Vessel;Breast;Pituitary Gland
CHS.14716	noncoding	Brain;Breast;Muscle;Pituitary Gland;Thyroid
CHS.1472	noncoding	Adrenal Gland;Brain;Ovary;Pituitary Gland;Testis;Uterus
CHS.14729	noncoding	Adrenal Gland;Kidney;Pancreas;Small Intestine;Testis;Thyroid
CHS.1473	noncoding	Blood Vessel;Liver;Muscle;Testis
CHS.14766	noncoding	Brain;Pituitary Gland;Testis
CHS.14767	noncoding	Adrenal Gland;Colon;Kidney;Ovary;Salivary Gland;Small Intestine;Testis;Thyroid
CHS.14776	noncoding	Adipose Tissue;Liver;Testis
CHS.14865	noncoding	Testis
CHS.14938	noncoding	Adipose Tissue;Breast;Prostate;Salivary Gland;Skin
CHS.14991	noncoding	Blood;Small Intestine;Spleen;Stomach
CHS.15138	noncoding	Heart;Lung;Nerve;Small Intestine;Testis
CHS.15150	noncoding	Testis
CHS.15195	noncoding	Esophagus;Skin;Vagina
CHS.15207	noncoding	Brain;Nerve;Pituitary Gland;Salivary Gland;Testis
CHS.15232	noncoding	Thyroid
CHS.15262	noncoding	Breast;Liver;Prostate
CHS.15281	noncoding	Brain;Nerve;Pituitary Gland;Testis
CHS.15290	noncoding	Brain;Liver;Lung;Nerve;Testis;Thyroid
CHS.15291	noncoding	Lung;Thyroid
CHS.15330	noncoding	Adipose Tissue;Breast;Heart
CHS.15396	noncoding	Testis
CHS.15495	noncoding	Blood;Heart;Spleen;Vagina
CHS.15531	noncoding	Blood;Testis
CHS.15575	noncoding	Bone Marrow;Testis
CHS.15579	noncoding	Brain;Heart;Muscle
CHS.15589	noncoding	Testis
CHS.15593	noncoding	Testis
CHS.15594	noncoding	Testis
CHS.15632	noncoding	Blood Vessel;Pituitary Gland
CHS.15650	noncoding	Muscle;Pituitary Gland;Testis
CHS.15668	noncoding	Adipose Tissue;Blood Vessel;Breast;Muscle;Nerve
CHS.15710	noncoding	Nerve;Ovary;Testis;Uterus
CHS.15736	noncoding	Brain
CHS.15754	noncoding	Blood;Prostate
CHS.15756	noncoding	Muscle;Salivary Gland;Testis
CHS.15802	noncoding	Blood;Blood Vessel;Salivary Gland
CHS.15821	noncoding	Adipose Tissue;Blood;Breast;Spleen;Testis
CHS.15863	noncoding	Bone Marrow;Brain;Esophagus;Nerve;Testis
CHS.1587	noncoding	Adipose Tissue;Adrenal Gland;Bone Marrow;Pituitary Gland
CHS.15879	noncoding	Testis
CHS.15885	noncoding	Blood;Lung;Small Intestine
CHS.159	noncoding	Adipose Tissue;Heart
CHS.15943	noncoding	Blood Vessel;Nerve;Ovary;Thyroid
CHS.15955	noncoding	Blood Vessel;Heart;Muscle;Pituitary Gland
CHS.15959	noncoding	Pituitary Gland;Testis
CHS.15960	noncoding	Blood;Blood Vessel;Fallopian Tube;Pituitary Gland
CHS.15964	noncoding	Blood;Brain;Nerve;Pituitary Gland
CHS.15989	noncoding	Brain;Testis
CHS.15993	noncoding	Pancreas;Salivary Gland;Spleen;Testis
CHS.15997	noncoding	Blood;Bone Marrow;Prostate;Testis;Thyroid
CHS.16010	noncoding	Brain;Kidney;Pituitary Gland;Testis;Thyroid;Uterus
CHS.16073	noncoding	Pituitary Gland;Testis
CHS.16077	noncoding	Testis
CHS.16084	noncoding	Pancreas
CHS.16089	noncoding	Bone Marrow;Pancreas
CHS.16118	noncoding	Testis
CHS.16130	noncoding	Adipose Tissue;Blood Vessel;Stomach
CHS.16152	noncoding	Bone Marrow;Testis
CHS.16166	noncoding	Brain;Colon;Esophagus;Salivary Gland;Small Intestine;Stomach
CHS.16176	noncoding	Blood;Bone Marrow;Lung;Stomach
CHS.16191	noncoding	Nerve
CHS.16197	noncoding	Blood;Blood Vessel
CHS.16211	noncoding	Blood;Lung;Muscle;Spleen;Testis
CHS.16265	noncoding	Testis
CHS.16278	noncoding	Colon;Liver;Pancreas;Prostate;Salivary Gland;Small Intestine;Testis
CHS.16302	noncoding	Blood;Brain
CHS.16344	noncoding	Testis
CHS.16355	noncoding	Brain;Testis
CHS.16376	noncoding	Ovary
CHS.16379	noncoding	Pituitary Gland;Testis
CHS.16406	noncoding	Adrenal Gland;Brain;Ovary;Pancreas;Pituitary Gland;Vagina
CHS.16441	noncoding	Brain;Pituitary Gland
CHS.16442	noncoding	Brain;Heart
CHS.16473	noncoding	Bone Marrow;Liver;Testis
CHS.16477	noncoding	Cervix;Kidney;Liver;Muscle;Uterus;Vagina
CHS.16480	noncoding	Kidney;Prostate;Uterus;Vagina
CHS.16489	noncoding	Blood Vessel;Thyroid
CHS.1652	noncoding	Blood;Skin;Testis
CHS.16524	noncoding	Brain;Nerve;Small Intestine;Spleen;Stomach
CHS.16529	noncoding	Adrenal Gland;Blood Vessel;Brain
CHS.16568	noncoding	Cervix;Fallopian Tube;Kidney;Skin;Thyroid;Uterus;Vagina
CHS.16569	noncoding	Fallopian Tube;Pancreas;Thyroid;Uterus
CHS.16594	noncoding	Blood;Kidney;Lung;Small Intestine;Spleen;Thyroid
CHS.16600	noncoding	Blood;Kidney;Salivary Gland;Small Intestine;Spleen;Thyroid
CHS.16604	noncoding	Blood;Bone Marrow;Colon;Salivary Gland;Small Intestine;Spleen
CHS.1662	noncoding	Blood Vessel;Nerve;Thyroid
CHS.16638	noncoding	Blood;Kidney;Lung;Salivary Gland;Small Intestine;Spleen;Thyroid
CHS.16642	noncoding	Blood;Bone Marrow;Colon;Salivary Gland;Small Intestine;Spleen;Stomach
CHS.16684	noncoding	Testis
CHS.16685	noncoding	Testis
CHS.16704	noncoding	Esophagus;Testis
CHS.16751	noncoding	Bone Marrow;Brain
CHS.16773	noncoding	Bone Marrow;Brain;Pituitary Gland;Salivary Gland;Testis
CHS.16801	noncoding	Blood Vessel;Heart;Muscle;Pituitary Gland;Thyroid
CHS.16817	noncoding	Bone Marrow;Liver
CHS.16820	noncoding	Kidney;Pituitary Gland;Testis;Thyroid
CHS.16824	noncoding	Brain;Liver;Pituitary Gland;Testis;Thyroid;Uterus
CHS.16847	noncoding	Testis
CHS.16901	noncoding	Uterus
CHS.16911	noncoding	Blood;Kidney;Pituitary Gland;Spleen;Testis;Thyroid
CHS.16917	noncoding	Colon;Skin;Small Intestine;Vagina
CHS.16975	noncoding	Pituitary Gland;Testis
CHS.16978	noncoding	Bone Marrow;Testis
CHS.17011	noncoding	Adrenal Gland;Colon;Pituitary Gland;Prostate;Uterus;Vagina
CHS.17094	noncoding	Testis
CHS.17109	noncoding	Heart;Muscle;Testis
CHS.1713	noncoding	Testis
CHS.17135	noncoding	Adipose Tissue;Brain;Small Intestine;Uterus
CHS.1714	noncoding	Heart;Liver;Muscle;Testis
CHS.1715	noncoding	Heart;Testis
CHS.17152	noncoding	Blood;Bone Marrow;Pituitary Gland
CHS.17156	noncoding	Adrenal Gland;Bone Marrow;Colon;Heart;Small Intestine;Testis
CHS.1717	noncoding	Heart;Muscle
CHS.1721	noncoding	Brain;Heart;Liver
CHS.17220	noncoding	Brain;Ovary;Pituitary Gland;Testis;Thyroid
CHS.17314	noncoding	Bone Marrow
CHS.17330	noncoding	Bone Marrow;Muscle
CHS.17340	noncoding	Testis
CHS.17341	noncoding	Brain;Ovary;Pituitary Gland;Uterus
CHS.17366	noncoding	Esophagus;Skin;Small Intestine;Testis;Vagina
CHS.17378	noncoding	Brain;Pituitary Gland;Testis
CHS.174	noncoding	Fallopian Tube
CHS.1740	noncoding	Testis
CHS.17424	noncoding	Bone Marrow;Pancreas;Salivary Gland;Testis
CHS.17425	noncoding	Pancreas
CHS.1745	noncoding	Nerve;Skin
CHS.17462	noncoding	Blood Vessel;Liver;Muscle;Uterus
CHS.17463	noncoding	Blood;Blood Vessel;Liver;Uterus
CHS.17470	noncoding	Bone Marrow;Ovary;Pancreas
CHS.17511	noncoding	Adipose Tissue;Heart;Lung;Muscle;Testis
CHS.17512	noncoding	Testis
CHS.17523	noncoding	Adipose Tissue;Brain;Pituitary Gland;Testis
CHS.17529	noncoding	Liver;Pancreas;Salivary Gland
CHS.1757	noncoding	Testis
CHS.17585	noncoding	Heart
CHS.17593	noncoding	Adrenal Gland;Blood;Ovary;Testis;Thyroid
CHS.17595	noncoding	Adipose Tissue;Adrenal Gland;Blood;Lung;Nerve;Spleen
CHS.176	noncoding	Testis
CHS.17603	noncoding	Blood Vessel;Brain;Cervix;Esophagus;Fallopian Tube;Lung;Nerve;Ovary;Prostate;Testis;Uterus;Vagina
CHS.17610	noncoding	Blood;Brain;Prostate;Testis
CHS.17662	noncoding	Bone Marrow;Pituitary Gland;Testis
CHS.17672	noncoding	Bladder;Muscle;Prostate;Testis;Uterus
CHS.17682	noncoding	Blood;Brain;Kidney;Pituitary Gland;Prostate;Thyroid
CHS.17698	noncoding	Bone Marrow;Testis
CHS.17701	noncoding	Blood;Pituitary Gland;Testis
CHS.1776	noncoding	Testis
CHS.17773	noncoding	Brain;Kidney;Nerve;Pituitary Gland
CHS.17798	noncoding	Blood Vessel;Colon;Esophagus;Heart;Prostate;Testis;Uterus
CHS.1781	noncoding	Bone Marrow;Liver;Pancreas
CHS.17819	noncoding	Testis
CHS.17820	noncoding	Brain;Testis
CHS.1783	noncoding	Bone Marrow;Liver;Pancreas
CHS.17842	noncoding	Bone Marrow;Testis
CHS.17874	noncoding	Brain;Nerve;Pancreas;Pituitary Gland
CHS.17967	noncoding	Spleen
CHS.1798	noncoding	Colon;Lung;Nerve;Spleen;Testis
CHS.17982	noncoding	Adipose Tissue;Ovary
CHS.17984	noncoding	Adipose Tissue;Breast;Heart;Nerve;Testis
CHS.18004	noncoding	Testis
CHS.18028	noncoding	Muscle;Ovary;Pituitary Gland;Testis;Thyroid
CHS.18041	noncoding	Blood Vessel;Lung;Nerve;Ovary;Thyroid;Uterus
CHS.18049	noncoding	Adipose Tissue;Lung;Pancreas
CHS.18053	noncoding	Bone Marrow;Lung;Pituitary Gland;Testis
CHS.1807	noncoding	Bone Marrow;Nerve;Pituitary Gland;Testis
CHS.18078	noncoding	Bladder;Blood Vessel;Cervix;Esophagus;Ovary;Prostate;Uterus;Vagina
CHS.1808	noncoding	Brain;Nerve;Pituitary Gland;Small Intestine;Stomach;Testis
CHS.1809	noncoding	Brain;Colon;Liver;Nerve;Pituitary Gland;Small Intestine;Stomach
CHS.18125	noncoding	Bladder;Blood Vessel;Cervix;Colon;Nerve;Ovary;Pituitary Gland;Uterus;Vagina
CHS.18143	noncoding	Blood;Ovary;Pituitary Gland;Thyroid;Uterus
CHS.18196	noncoding	Blood Vessel
CHS.18199	noncoding	Adrenal Gland;Brain;Heart;Pituitary Gland;Testis
CHS.18215	noncoding	Bone Marrow;Testis
CHS.18223	noncoding	Breast;Colon;Salivary Gland;Testis;Vagina
CHS.18269	noncoding	Bone Marrow;Ovary;Pancreas;Testis
CHS.1828	noncoding	Blood;Heart;Liver;Muscle
CHS.18320	noncoding	Testis
CHS.18356	noncoding	Ovary;Testis
CHS.18407	noncoding	Bladder;Breast;Colon;Esophagus;Heart;Ovary;Prostate;Vagina
CHS.18417	noncoding	Blood Vessel;Brain;Lung
CHS.18458	noncoding	Adrenal Gland;Pituitary Gland;Testis
CHS.18464	noncoding	Bone Marrow;Brain;Heart;Liver;Muscle;Pituitary Gland;Spleen;Testis
CHS.18482	noncoding	Bone Marrow;Nerve;Ovary;Testis;Thyroid;Uterus
CHS.18680	noncoding	Bone Marrow;Muscle
CHS.18752	noncoding	Testis;Thyroid
CHS.18779	noncoding	Blood;Brain;Testis
CHS.18801	noncoding	Blood;Bone Marrow;Liver;Pituitary Gland;Testis
CHS.18802	noncoding	Blood;Bone Marrow;Liver;Spleen
CHS.18849	noncoding	Adrenal Gland;Heart;Liver;Muscle;Salivary Gland;Testis
CHS.18851	noncoding	Muscle
CHS.18882	noncoding	Blood;Bone Marrow;Brain;Liver;Pancreas;Pituitary Gland;Thyroid
CHS.18906	noncoding	Blood;Muscle;Testis
CHS.1895	noncoding	Esophagus;Nerve;Salivary Gland
CHS.19000	noncoding	Esophagus;Salivary Gland;Skin;Vagina
CHS.19051	noncoding	Brain;Fallopian Tube;Liver;Testis
CHS.19085	noncoding	Blood;Brain;Kidney;Pituitary Gland;Testis;Thyroid
CHS.19103	noncoding	Blood;Testis
CHS.19108	noncoding	Muscle
CHS.19111	noncoding	Blood;Ovary;Testis
CHS.19120	noncoding	Kidney
CHS.19143	noncoding	Liver;Testis
CHS.19145	noncoding	Brain;Muscle;Testis
CHS.19205	noncoding	Pituitary Gland
CHS.19220	noncoding	Skin;Vagina
CHS.19226	noncoding	Bone Marrow;Testis
CHS.19231	noncoding	Pituitary Gland
CHS.19240	noncoding	Blood;Testis
CHS.19304	noncoding	Bone Marrow;Prostate;Testis;Vagina
CHS.19324	noncoding	Blood;Lung;Nerve;Ovary
CHS.19328	noncoding	Blood;Brain;Pituitary Gland;Testis
CHS.19335	noncoding	Pancreas;Testis
CHS.19359	noncoding	Liver;Testis
CHS.19406	noncoding	Testis
CHS.19447	noncoding	Blood;Brain;Pituitary Gland;Small Intestine;Testis;Thyroid
CHS.19463	noncoding	Bone Marrow;Pituitary Gland;Small Intestine
CHS.1949	noncoding	Brain;Skin;Testis
CHS.19506	noncoding	Colon;Liver;Small Intestine;Testis
CHS.19569	noncoding	Blood;Brain;Liver;Pituitary Gland;Spleen;Stomach
CHS.19574	noncoding	Bone Marrow;Small Intestine;Spleen
CHS.19580	noncoding	Blood;Spleen;Testis
CHS.19637	noncoding	Skin
CHS.19664	noncoding	Heart;Nerve
CHS.19689	noncoding	Bone Marrow;Cervix;Testis;Vagina
CHS.19702	noncoding	Liver
CHS.19704	noncoding	Liver;Testis
CHS.19728	noncoding	Blood;Brain;Liver
CHS.19730	noncoding	Liver
CHS.19731	noncoding	Blood;Brain;Liver
CHS.19732	noncoding	Liver
CHS.19744	noncoding	Muscle
CHS.19775	noncoding	Blood;Bone Marrow;Brain;Heart;Testis
CHS.19792	noncoding	Ovary;Pancreas;Pituitary Gland
CHS.19880	noncoding	Brain;Uterus
CHS.19889	noncoding	Testis
CHS.1989	noncoding	Adrenal Gland;Blood;Spleen;Testis
CHS.19917	noncoding	Brain;Testis
CHS.200	noncoding	Blood;Testis
CHS.20037	noncoding	Testis
CHS.20053	noncoding	Bone Marrow;Heart;Muscle;Testis
CHS.20056	noncoding	Brain;Nerve;Testis;Thyroid
CHS.20109	noncoding	Kidney;Liver;Muscle;Skin
CHS.20176	noncoding	Colon;Kidney;Liver;Pancreas;Small Intestine;Stomach;Testis;Thyroid
CHS.2020	noncoding	Testis
CHS.20222	noncoding	Adipose Tissue;Adrenal Gland;Bone Marrow
CHS.20275	noncoding	Colon;Kidney;Salivary Gland;Small Intestine;Testis;Thyroid
CHS.20285	noncoding	Pituitary Gland;Testis
CHS.20323	noncoding	Testis
CHS.20328	noncoding	Thyroid
CHS.20341	noncoding	Blood Vessel;Bone Marrow;Lung;Testis
CHS.2042	noncoding	Blood;Testis
CHS.2043	noncoding	Testis
CHS.20444	noncoding	Testis
CHS.20458	noncoding	Brain;Pituitary Gland
CHS.20476	noncoding	Brain;Heart;Muscle;Pituitary Gland;Testis
CHS.20521	noncoding	Blood;Pituitary Gland
CHS.20562	noncoding	Nerve;Testis
CHS.20564	noncoding	Nerve;Spleen;Testis
CHS.20605	noncoding	Adrenal Gland;Blood Vessel;Kidney;Nerve;Small Intestine;Testis
CHS.20607	noncoding	Bone Marrow;Nerve
CHS.20619	noncoding	Adipose Tissue;Adrenal Gland;Blood Vessel;Fallopian Tube;Ovary
CHS.20642	noncoding	Adipose Tissue;Brain;Lung;Ovary;Pituitary Gland;Skin
CHS.20646	noncoding	Brain;Liver;Ovary;Spleen;Testis
CHS.20647	noncoding	Kidney;Liver;Ovary;Pancreas;Spleen;Stomach;Testis
CHS.20648	noncoding	Adrenal Gland;Kidney;Liver;Ovary;Spleen;Stomach;Testis
CHS.20654	noncoding	Bone Marrow;Brain;Heart
CHS.2069	noncoding	Adrenal Gland;Blood;Bone Marrow;Lung;Nerve
CHS.20718	noncoding	Blood;Bone Marrow;Testis
CHS.20719	noncoding	Blood;Bone Marrow;Brain;Nerve;Pituitary Gland;Testis
CHS.20737	noncoding	Brain;Pituitary Gland;Testis
CHS.20781	noncoding	Blood;Kidney;Testis
CHS.20855	noncoding	Testis
CHS.20891	noncoding	Pituitary Gland;Skin;Thyroid
CHS.20893	noncoding	Pituitary Gland;Prostate;Stomach;Testis
CHS.20929	noncoding	Blood;Brain;Muscle;Pituitary Gland;Small Intestine;Spleen
CHS.20950	noncoding	Adipose Tissue;Fallopian Tube;Ovary;Pituitary Gland;Testis
CHS.20974	noncoding	Prostate;Salivary Gland;Testis;Vagina
CHS.21025	noncoding	Blood;Bone Marrow;Colon;Pancreas;Salivary Gland;Small Intestine;Stomach
CHS.21095	noncoding	Brain;Ovary;Pituitary Gland;Testis;Uterus
CHS.21108	noncoding	Testis
CHS.21110	noncoding	Testis
CHS.21114	noncoding	Brain;Pituitary Gland;Testis
CHS.21116	noncoding	Brain;Pituitary Gland;Testis
CHS.2114	noncoding	Testis
CHS.21150	noncoding	Brain;Salivary Gland;Skin;Testis;Thyroid;Vagina
CHS.21220	noncoding	Brain;Fallopian Tube;Kidney;Pancreas;Pituitary Gland;Prostate;Testis;Thyroid;Uterus
CHS.21254	noncoding	Adrenal Gland;Blood;Ovary;Pituitary Gland;Testis
CHS.21256	noncoding	Adrenal Gland;Liver
CHS.21364	noncoding	Testis
CHS.21385	noncoding	Testis
CHS.21419	noncoding	Blood;Pituitary Gland;Testis
CHS.21429	noncoding	Pituitary Gland;Testis;Thyroid
CHS.2143	noncoding	Testis
CHS.21446	noncoding	Blood Vessel;Breast;Cervix;Esophagus;Prostate;Salivary Gland;Skin;Vagina
CHS.21458	noncoding	Brain;Nerve;Pituitary Gland;Testis;Vagina
CHS.21526	noncoding	Bone Marrow;Brain;Kidney;Pituitary Gland;Testis;Uterus
CHS.21573	noncoding	Adipose Tissue;Blood Vessel;Brain;Pituitary Gland;Testis
CHS.21611	noncoding	Blood Vessel;Cervix;Muscle;Nerve;Vagina
CHS.21619	noncoding	Brain;Pituitary Gland;Skin;Testis
CHS.21631	noncoding	Bone Marrow;Brain;Pituitary Gland;Testis
CHS.21632	noncoding	Adrenal Gland;Blood;Brain;Heart;Kidney;Lung;Muscle
CHS.21635	noncoding	Blood;Brain;Liver
CHS.21636	noncoding	Blood;Liver
CHS.21639	noncoding	Bone Marrow;Pituitary Gland;Testis
CHS.21687	noncoding	Adrenal Gland;Brain;Liver;Pancreas;Pituitary Gland;Spleen
CHS.21733	noncoding	Bone Marrow;Pituitary Gland;Testis
CHS.21771	noncoding	Blood;Liver;Lung
CHS.21779	noncoding	Ovary;Thyroid;Uterus;Vagina
CHS.21790	noncoding	Blood;Spleen
CHS.21795	noncoding	Blood;Testis
CHS.21833	noncoding	Blood;Testis
CHS.2189	noncoding	Brain;Testis
CHS.22102	noncoding	Testis
CHS.22117	noncoding	Adipose Tissue;Blood Vessel;Breast;Cervix;Nerve;Uterus
CHS.22127	noncoding	Adipose Tissue;Breast;Liver
CHS.22128	noncoding	Blood;Liver;Small Intestine;Spleen
CHS.22131	noncoding	Breast;Salivary Gland;Vagina
CHS.22218	noncoding	Bladder;Esophagus;Salivary Gland;Skin;Small Intestine;Vagina
CHS.22222	noncoding	Blood;Bone Marrow;Spleen
CHS.22229	noncoding	Liver;Salivary Gland;Skin;Testis;Vagina
CHS.22250	noncoding	Bladder;Brain
CHS.22268	noncoding	Pancreas
CHS.22323	noncoding	Muscle;Ovary;Spleen;Uterus
CHS.22324	noncoding	Ovary;Pancreas;Prostate
CHS.22325	noncoding	Ovary;Thyroid
CHS.22344	noncoding	Blood Vessel;Nerve
CHS.22388	noncoding	Liver
CHS.2243	noncoding	Brain;Nerve;Ovary;Pituitary Gland;Testis;Uterus
CHS.22440	noncoding	Blood;Pancreas;Thyroid
CHS.22496	noncoding	Bone Marrow;Brain;Kidney;Pituitary Gland;Spleen;Testis
CHS.22536	noncoding	Pituitary Gland
CHS.22572	noncoding	Prostate
CHS.22585	noncoding	Adrenal Gland;Bone Marrow;Pituitary Gland;Testis
CHS.22588	noncoding	Bone Marrow;Testis
CHS.226	noncoding	Brain;Testis
CHS.22662	noncoding	Prostate;Stomach;Testis
CHS.22676	noncoding	Cervix;Muscle;Ovary;Stomach;Testis
CHS.22689	noncoding	Blood;Pituitary Gland;Testis
CHS.22692	noncoding	Blood;Lung;Pituitary Gland;Spleen
CHS.22698	noncoding	Blood;Liver;Muscle;Pancreas;Salivary Gland;Skin;Stomach
CHS.22699	noncoding	Blood;Kidney;Liver;Muscle;Pancreas;Salivary Gland;Stomach
CHS.22717	noncoding	Brain;Salivary Gland;Testis
CHS.22733	noncoding	Pituitary Gland;Salivary Gland;Testis;Thyroid
CHS.22746	noncoding	Bone Marrow;Lung
CHS.22778	noncoding	Pituitary Gland
CHS.22792	noncoding	Adrenal Gland;Brain;Heart;Muscle
CHS.22896	noncoding	Testis
CHS.22900	noncoding	Blood
CHS.22906	noncoding	Uterus
CHS.22925	noncoding	Adipose Tissue;Adrenal Gland;Brain;Cervix;Small Intestine
CHS.22931	noncoding	Brain;Muscle;Testis
CHS.22981	noncoding	Blood;Lung
CHS.22999	noncoding	Heart;Pancreas;Salivary Gland
CHS.23036	noncoding	Blood;Ovary;Spleen;Testis
CHS.23039	noncoding	Adipose Tissue;Breast;Heart;Uterus;Vagina
CHS.23042	noncoding	Blood;Bone Marrow;Testis
CHS.23067	noncoding	Blood;Bone Marrow;Liver;Skin;Testis
CHS.23104	noncoding	Blood;Brain;Breast;Heart;Lung;Muscle;Vagina
CHS.23105	noncoding	Blood;Brain;Breast;Heart;Lung;Muscle;Vagina
CHS.23109	noncoding	Bone Marrow;Pancreas;Testis
CHS.23121	noncoding	Blood Vessel;Skin;Testis
CHS.23147	noncoding	Bone Marrow;Spleen;Testis;Uterus
CHS.23172	noncoding	Testis
CHS.23186	noncoding	Blood Vessel;Muscle;Stomach;Uterus
CHS.23188	noncoding	Blood Vessel;Kidney;Stomach;Thyroid
CHS.23228	noncoding	Bone Marrow;Brain;Pituitary Gland;Testis;Thyroid
CHS.23244	noncoding	Bone Marrow;Liver
CHS.23255	noncoding	Blood;Spleen
CHS.23277	noncoding	Blood;Bone Marrow
CHS.2328	noncoding	Pituitary Gland
CHS.23283	noncoding	Blood;Spleen;Testis
CHS.233	noncoding	Adipose Tissue;Adrenal Gland;Breast;Cervix;Nerve;Testis;Vagina
CHS.2330	noncoding	Bone Marrow;Brain;Fallopian Tube;Testis
CHS.23307	noncoding	Blood;Bone Marrow;Brain;Muscle;Nerve;Small Intestine;Testis
CHS.23344	noncoding	Testis
CHS.23372	noncoding	Adipose Tissue;Blood Vessel;Uterus;Vagina
CHS.23380	noncoding	Heart;Muscle;Testis
CHS.23388	noncoding	Ovary;Testis
CHS.23403	noncoding	Adipose Tissue;Breast;Kidney;Lung
CHS.23414	noncoding	Blood;Bone Marrow;Lung
CHS.23441	noncoding	Blood;Heart;Prostate;Salivary Gland;Small Intestine;Spleen
CHS.2345	noncoding	Adipose Tissue;Kidney
CHS.23455	noncoding	Bone Marrow;Fallopian Tube;Pituitary Gland;Testis
CHS.23538	noncoding	Brain;Pancreas;Testis
CHS.23581	noncoding	Brain;Heart;Liver;Muscle;Testis
CHS.23604	noncoding	Blood;Bone Marrow;Spleen
CHS.23608	noncoding	Blood;Brain;Pituitary Gland;Prostate;Testis;Uterus
CHS.23620	noncoding	Kidney;Lung;Pituitary Gland;Salivary Gland;Thyroid
CHS.2363	noncoding	Testis
CHS.23638	noncoding	Muscle
CHS.23654	noncoding	Blood Vessel;Pancreas;Pituitary Gland;Skin;Stomach;Testis
CHS.2367	noncoding	Heart;Testis
CHS.23871	noncoding	Pancreas;Pituitary Gland;Salivary Gland;Skin;Stomach;Testis
CHS.23962	noncoding	Adipose Tissue;Cervix;Esophagus;Lung;Uterus
CHS.23977	noncoding	Bone Marrow;Kidney;Muscle;Pituitary Gland;Testis
CHS.23991	noncoding	Testis
CHS.2400	noncoding	Blood;Small Intestine;Spleen
CHS.2401	noncoding	Blood;Small Intestine;Spleen;Thyroid
CHS.24043	noncoding	Blood;Testis
CHS.24046	noncoding	Testis
CHS.24061	noncoding	Brain;Testis
CHS.24070	noncoding	Bone Marrow;Testis
CHS.24071	noncoding	Bone Marrow;Testis
CHS.24084	noncoding	Testis
CHS.24097	noncoding	Bone Marrow;Colon;Esophagus;Liver
CHS.24116	noncoding	Bladder;Bone Marrow;Kidney;Nerve;Skin;Testis
CHS.24120	noncoding	Testis
CHS.24131	noncoding	Bladder;Heart
CHS.24137	noncoding	Blood
CHS.2415	noncoding	Bone Marrow;Spleen;Testis
CHS.24164	noncoding	Blood Vessel;Muscle;Testis
CHS.24207	noncoding	Ovary;Prostate;Spleen;Uterus
CHS.24230	noncoding	Blood;Testis
CHS.24237	noncoding	Bone Marrow;Esophagus;Testis;Vagina
CHS.24238	noncoding	Bone Marrow;Esophagus;Testis
CHS.24239	noncoding	Blood;Brain;Testis;Thyroid
CHS.24280	noncoding	Liver;Pancreas;Small Intestine;Stomach
CHS.2429	noncoding	Bone Marrow;Brain;Muscle
CHS.24297	noncoding	Blood;Liver;Skin;Small Intestine
CHS.24301	noncoding	Adipose Tissue;Breast;Heart;Muscle;Testis
CHS.24331	noncoding	Adipose Tissue;Heart;Nerve;Small Intestine;Spleen;Testis
CHS.24335	noncoding	Testis
CHS.24356	noncoding	Liver;Pancreas
CHS.24377	noncoding	Adrenal Gland;Blood Vessel;Brain;Heart;Kidney;Pituitary Gland;Testis
CHS.24382	noncoding	Bone Marrow;Lung;Thyroid
CHS.24393	noncoding	Blood
CHS.24399	noncoding	Cervix;Colon;Esophagus;Heart;Prostate;Salivary Gland;Skin;Small Intestine;Vagina
CHS.24424	noncoding	Cervix;Fallopian Tube;Kidney;Prostate;Small Intestine;Spleen;Thyroid;Uterus
CHS.24430	noncoding	Liver;Testis
CHS.24489	noncoding	Testis
CHS.2450	noncoding	Testis;Thyroid
CHS.2452	noncoding	Adrenal Gland;Kidney;Muscle;Testis;Thyroid
CHS.24579	noncoding	Bone Marrow
CHS.2461	noncoding	Bone Marrow;Brain;Nerve;Pituitary Gland;Testis;Thyroid
CHS.24639	noncoding	Testis
CHS.24682	noncoding	Blood;Esophagus;Kidney;Small Intestine;Thyroid
CHS.24705	noncoding	Muscle;Testis;Thyroid
CHS.24708	noncoding	Kidney;Ovary;Testis;Thyroid
CHS.24721	noncoding	Brain;Liver;Pituitary Gland
CHS.24761	noncoding	Testis
CHS.24767	noncoding	Bone Marrow;Fallopian Tube;Lung;Muscle;Pancreas;Prostate;Salivary Gland;Stomach;Thyroid
CHS.24827	noncoding	Pituitary Gland;Prostate;Testis
CHS.24852	noncoding	Testis
CHS.24944	noncoding	Blood Vessel;Prostate;Testis;Uterus
CHS.24954	noncoding	Adipose Tissue;Blood;Breast;Muscle;Testis
CHS.24958	noncoding	Testis
CHS.24959	noncoding	Brain;Colon;Prostate;Stomach;Testis
CHS.24974	noncoding	Cervix;Ovary;Uterus
CHS.25031	noncoding	Brain
CHS.25035	noncoding	Blood;Lung;Testis;Thyroid
CHS.25116	noncoding	Fallopian Tube;Pancreas;Prostate;Salivary Gland;Skin;Small Intestine;Stomach;Uterus
CHS.25194	noncoding	Bone Marrow;Brain;Pituitary Gland;Testis
CHS.25204	noncoding	Blood Vessel;Bone Marrow;Brain;Colon;Esophagus;Uterus
CHS.25230	noncoding	Blood;Bone Marrow;Pituitary Gland;Spleen
CHS.25232	noncoding	Blood;Brain;Spleen;Testis
CHS.25263	noncoding	Liver
CHS.25272	noncoding	Bone Marrow;Brain
CHS.25318	noncoding	Blood;Lung;Small Intestine;Spleen;Thyroid
CHS.25338	noncoding	Bone Marrow;Testis
CHS.25369	noncoding	Blood;Brain;Cervix;Nerve;Pituitary Gland
CHS.25418	noncoding	Blood;Bone Marrow;Liver;Ovary
CHS.25483	noncoding	Kidney;Pancreas;Prostate;Salivary Gland;Testis
CHS.25501	noncoding	Muscle;Testis
CHS.25548	noncoding	Blood Vessel;Bone Marrow;Muscle
CHS.25606	noncoding	Brain;Testis
CHS.25649	noncoding	Nerve;Ovary;Testis;Uterus
CHS.25679	noncoding	Blood;Lung;Skin
CHS.25685	noncoding	Blood;Brain
CHS.25693	noncoding	Blood;Bone Marrow;Ovary;Pituitary Gland;Uterus
CHS.25702	noncoding	Blood;Spleen;Testis
CHS.2576	noncoding	Blood;Nerve
CHS.25773	noncoding	Brain;Testis
CHS.25790	noncoding	Adrenal Gland;Blood;Pituitary Gland
CHS.25793	noncoding	Blood;Muscle;Testis
CHS.25794	noncoding	Blood;Testis
CHS.25903	noncoding	Blood;Heart
CHS.26048	noncoding	Blood Vessel;Brain
CHS.26066	noncoding	Adipose Tissue;Blood;Lung;Skin;Spleen;Testis
CHS.26078	noncoding	Bone Marrow;Ovary
CHS.26151	noncoding	Testis
CHS.2620	noncoding	Heart
CHS.26231	noncoding	Brain;Breast;Kidney;Ovary;Pancreas;Pituitary Gland;Testis;Thyroid
CHS.26249	noncoding	Heart;Pituitary Gland;Testis;Thyroid
CHS.26287	noncoding	Brain;Pituitary Gland;Prostate;Testis
CHS.2631	noncoding	Blood;Esophagus;Liver;Testis;Vagina
CHS.26387	noncoding	Brain;Pituitary Gland
CHS.26391	noncoding	Adipose Tissue;Blood;Breast
CHS.26406	noncoding	Brain;Kidney;Skin
CHS.26416	noncoding	Adrenal Gland;Brain;Pituitary Gland;Spleen;Thyroid
CHS.26486	noncoding	Adrenal Gland;Testis
CHS.26491	noncoding	Bone Marrow;Pancreas;Testis
CHS.265	noncoding	Bone Marrow;Kidney;Muscle;Pituitary Gland;Testis;Thyroid
CHS.26585	noncoding	Brain;Pituitary Gland;Testis;Thyroid
CHS.26653	noncoding	Bone Marrow;Brain;Testis
CHS.26686	noncoding	Blood;Liver;Lung;Prostate
CHS.26712	noncoding	Brain;Muscle;Pituitary Gland;Salivary Gland;Testis;Uterus
CHS.26719	noncoding	Pituitary Gland;Thyroid
CHS.26728	noncoding	Bone Marrow;Testis
CHS.26741	noncoding	Fallopian Tube
CHS.26766	noncoding	Thyroid;Uterus
CHS.26769	noncoding	Liver
CHS.26787	noncoding	Blood;Muscle
CHS.26789	noncoding	Blood
CHS.26826	noncoding	Blood;Brain;Ovary;Testis
CHS.26882	noncoding	Blood;Vagina
CHS.2689	noncoding	Adipose Tissue;Adrenal Gland;Liver
CHS.26908	noncoding	Bone Marrow;Spleen;Testis
CHS.26920	noncoding	Bone Marrow;Brain;Heart;Ovary;Pituitary Gland;Testis
CHS.26934	noncoding	Brain;Heart;Kidney;Muscle;Pituitary Gland;Testis;Thyroid
CHS.26944	noncoding	Bone Marrow
CHS.26992	noncoding	Blood
CHS.27064	noncoding	Brain;Esophagus;Pituitary Gland;Salivary Gland;Skin;Testis;Uterus
CHS.27112	noncoding	Bone Marrow;Lung;Nerve;Testis
CHS.27176	noncoding	Thyroid
CHS.27278	noncoding	Bone Marrow;Testis
CHS.27304	noncoding	Muscle;Pituitary Gland;Salivary Gland;Skin
CHS.27380	noncoding	Blood;Brain;Pituitary Gland;Testis
CHS.27432	noncoding	Brain;Heart;Muscle;Pituitary Gland;Prostate;Testis
CHS.27442	noncoding	Pituitary Gland;Spleen
CHS.27476	noncoding	Brain;Kidney;Thyroid
CHS.27516	noncoding	Testis
CHS.2757	noncoding	Liver
CHS.2758	noncoding	Brain;Liver
CHS.27654	noncoding	Kidney;Pancreas;Small Intestine;Spleen;Stomach;Testis
CHS.27683	noncoding	Kidney;Nerve;Pituitary Gland;Small Intestine;Spleen;Testis
CHS.27690	noncoding	Brain;Fallopian Tube;Pituitary Gland;Testis;Thyroid
CHS.2770	noncoding	Heart;Muscle;Nerve;Pituitary Gland
CHS.27719	noncoding	Adrenal Gland
CHS.27772	noncoding	Brain;Kidney;Ovary;Testis;Thyroid
CHS.2778	noncoding	Blood
CHS.27807	noncoding	Liver
CHS.27840	noncoding	Blood;Pituitary Gland;Spleen;Testis
CHS.28084	noncoding	Blood;Lung;Spleen
CHS.283	noncoding	Stomach;Testis
CHS.28552	noncoding	Testis
CHS.28578	noncoding	Adrenal Gland;Breast;Lung;Pituitary Gland;Salivary Gland
CHS.28581	noncoding	Adipose Tissue;Blood Vessel;Breast;Prostate;Testis;Uterus
CHS.28587	noncoding	Brain;Kidney;Muscle;Pituitary Gland;Testis
CHS.28590	noncoding	Blood;Brain;Pituitary Gland
CHS.28603	noncoding	Ovary;Pituitary Gland;Spleen;Testis;Thyroid;Uterus
CHS.28640	noncoding	Testis
CHS.28670	noncoding	Adrenal Gland;Blood;Liver;Ovary;Uterus
CHS.28677	noncoding	Blood;Brain;Liver;Lung;Small Intestine;Spleen;Testis
CHS.28716	noncoding	Brain;Testis
CHS.28727	noncoding	Adipose Tissue;Adrenal Gland;Breast;Liver;Pancreas;Small Intestine;Testis
CHS.28730	noncoding	Adrenal Gland;Bone Marrow;Brain;Pancreas;Pituitary Gland;Skin;Testis
CHS.28742	noncoding	Blood;Bone Marrow;Brain;Pituitary Gland;Skin;Small Intestine;Spleen;Testis
CHS.28759	noncoding	Brain;Heart;Muscle;Pituitary Gland;Testis
CHS.28770	noncoding	Liver;Small Intestine
CHS.28789	noncoding	Kidney;Testis;Uterus
CHS.28797	noncoding	Blood Vessel;Colon;Esophagus;Fallopian Tube;Prostate
CHS.28798	noncoding	Blood Vessel;Kidney;Nerve;Ovary;Spleen
CHS.28800	noncoding	Bone Marrow;Heart;Lung;Nerve;Spleen;Testis
CHS.28819	noncoding	Testis
CHS.28838	noncoding	Testis
CHS.28857	noncoding	Blood Vessel;Brain;Lung;Muscle;Nerve;Salivary Gland;Testis
CHS.28860	noncoding	Blood Vessel;Lung
CHS.28870	noncoding	Blood Vessel;Bone Marrow;Ovary;Pituitary Gland;Testis
CHS.28873	noncoding	Adipose Tissue;Blood Vessel;Salivary Gland
CHS.28879	noncoding	Blood Vessel;Heart;Muscle;Testis
CHS.2888	noncoding	Adipose Tissue;Breast;Heart;Kidney;Testis
CHS.28880	noncoding	Adrenal Gland;Blood;Muscle;Testis
CHS.28919	noncoding	Liver;Small Intestine;Spleen
CHS.28921	noncoding	Liver;Testis;Thyroid
CHS.28936	noncoding	Testis
CHS.28962	noncoding	Blood;Bone Marrow;Muscle
CHS.28969	noncoding	Cervix;Nerve;Ovary;Prostate;Uterus;Vagina
CHS.28977	noncoding	Brain;Colon;Pituitary Gland
CHS.29007	noncoding	Adrenal Gland;Blood Vessel;Lung;Pancreas
CHS.29017	noncoding	Bone Marrow;Pituitary Gland
CHS.29031	noncoding	Cervix;Fallopian Tube;Ovary;Spleen;Testis;Uterus;Vagina
CHS.29054	noncoding	Adrenal Gland;Brain;Testis
CHS.29059	noncoding	Testis
CHS.29070	noncoding	Adrenal Gland;Liver;Pancreas;Testis
CHS.29117	noncoding	Blood Vessel;Lung;Ovary;Pancreas;Thyroid;Uterus
CHS.29152	noncoding	Brain
CHS.29218	noncoding	Blood;Blood Vessel;Muscle;Testis;Uterus
CHS.29232	noncoding	Adipose Tissue;Heart;Nerve
CHS.29302	noncoding	Blood;Lung;Small Intestine;Spleen
CHS.29320	noncoding	Blood Vessel;Breast;Ovary;Uterus;Vagina
CHS.29321	noncoding	Blood Vessel;Uterus
CHS.29357	noncoding	Testis
CHS.29375	noncoding	Brain;Cervix;Kidney;Pancreas;Pituitary Gland;Testis;Vagina
CHS.29400	noncoding	Bone Marrow;Brain;Pituitary Gland;Testis
CHS.29410	noncoding	Testis
CHS.29445	noncoding	Blood;Lung;Testis
CHS.29467	noncoding	Prostate;Testis
CHS.29506	noncoding	Brain;Nerve;Ovary;Pituitary Gland;Thyroid
CHS.29512	noncoding	Kidney;Pancreas;Skin;Stomach;Thyroid
CHS.29570	noncoding	Testis
CHS.29575	noncoding	Blood;Heart
CHS.2962	noncoding	Blood;Pancreas;Spleen;Stomach
CHS.29640	noncoding	Testis
CHS.2967	noncoding	Brain;Lung;Muscle;Nerve
CHS.29672	noncoding	Brain;Muscle;Spleen;Testis
CHS.29682	noncoding	Testis
CHS.29748	noncoding	Bone Marrow;Pituitary Gland;Salivary Gland
CHS.29753	noncoding	Testis
CHS.29776	noncoding	Blood Vessel;Pancreas;Testis
CHS.29779	noncoding	Muscle;Uterus
CHS.29807	noncoding	Brain;Testis
CHS.29814	noncoding	Skin
CHS.29819	noncoding	Brain;Pituitary Gland;Testis
CHS.29858	noncoding	Bone Marrow;Brain;Pituitary Gland;Spleen;Testis
CHS.29909	noncoding	Adrenal Gland;Colon;Small Intestine;Testis
CHS.29966	noncoding	Bone Marrow;Testis
CHS.30062	noncoding	Nerve;Ovary;Pituitary Gland;Thyroid
CHS.30063	noncoding	Adipose Tissue;Heart;Lung;Muscle;Thyroid
CHS.30064	noncoding	Adipose Tissue;Breast;Fallopian Tube;Lung;Uterus
CHS.30071	noncoding	Adrenal Gland;Bladder;Brain;Nerve;Thyroid
CHS.3009	noncoding	Brain;Ovary;Skin
CHS.3011	noncoding	Bone Marrow;Brain
CHS.30129	noncoding	Testis
CHS.30174	noncoding	Brain;Nerve;Testis
CHS.30187	noncoding	Brain;Liver;Ovary;Small Intestine;Testis;Thyroid
CHS.30194	noncoding	Brain;Testis;Thyroid
CHS.30196	noncoding	Thyroid
CHS.3021	noncoding	Blood;Testis
CHS.30264	noncoding	Testis
CHS.30283	noncoding	Breast;Pancreas;Prostate;Salivary Gland;Testis;Uterus
CHS.30336	noncoding	Brain;Heart;Testis
CHS.30341	noncoding	Blood;Colon;Kidney;Liver;Spleen
CHS.30344	noncoding	Blood;Bone Marrow;Lung;Spleen
CHS.30379	noncoding	Adipose Tissue;Bone Marrow;Brain;Kidney;Small Intestine
CHS.30380	noncoding	Brain;Kidney
CHS.30398	noncoding	Adipose Tissue;Breast;Uterus
CHS.30431	noncoding	Bone Marrow;Testis
CHS.30494	noncoding	Testis
CHS.30505	noncoding	Bone Marrow;Thyroid
CHS.30534	noncoding	Blood Vessel;Testis
CHS.30548	noncoding	Blood;Kidney;Liver;Pituitary Gland;Testis
CHS.30591	noncoding	Bone Marrow;Brain;Kidney;Muscle;Testis
CHS.30647	noncoding	Muscle
CHS.30650	noncoding	Adipose Tissue;Bone Marrow;Brain;Muscle;Skin;Testis
CHS.3066	noncoding	Bladder;Colon;Esophagus;Prostate;Small Intestine;Uterus
CHS.30682	noncoding	Blood;Pituitary Gland;Prostate;Spleen;Testis
CHS.30695	noncoding	Adipose Tissue;Brain;Breast;Thyroid
CHS.30722	noncoding	Blood;Spleen
CHS.30727	noncoding	Testis
CHS.30734	noncoding	Testis
CHS.30739	noncoding	Bone Marrow;Testis
CHS.30747	noncoding	Adipose Tissue;Breast;Kidney;Spleen
CHS.30756	noncoding	Brain;Muscle
CHS.30766	noncoding	Brain;Liver;Pituitary Gland;Testis
CHS.30768	noncoding	Liver;Testis
CHS.30781	noncoding	Adipose Tissue;Blood Vessel;Colon;Esophagus;Heart;Nerve;Prostate;Uterus
CHS.30786	noncoding	Bone Marrow;Liver;Pituitary Gland;Testis
CHS.30803	noncoding	Adrenal Gland;Pancreas;Testis
CHS.30813	noncoding	Testis
CHS.3085	noncoding	Testis
CHS.30874	noncoding	Brain;Nerve;Testis
CHS.30876	noncoding	Nerve;Thyroid
CHS.31078	noncoding	Bone Marrow;Liver
CHS.31116	noncoding	Adrenal Gland;Brain;Cervix;Ovary;Pituitary Gland;Prostate;Salivary Gland;Stomach;Thyroid;Uterus
CHS.31124	noncoding	Adrenal Gland;Blood Vessel;Heart;Kidney
CHS.31167	noncoding	Brain;Testis
CHS.31190	noncoding	Blood;Bone Marrow;Salivary Gland;Spleen;Thyroid
CHS.31221	noncoding	Adipose Tissue;Bone Marrow;Heart;Nerve;Prostate;Spleen
CHS.31236	noncoding	Blood;Heart;Liver;Testis
CHS.3130	noncoding	Skin
CHS.31454	noncoding	Blood;Stomach;Thyroid
CHS.31458	noncoding	Muscle;Testis
CHS.31496	noncoding	Testis
CHS.3158	noncoding	Blood;Vagina
CHS.31585	noncoding	Brain;Pituitary Gland;Testis
CHS.31588	noncoding	Pituitary Gland;Testis
CHS.31596	noncoding	Testis
CHS.31600	noncoding	Stomach;Testis;Uterus
CHS.31637	noncoding	Blood Vessel;Brain;Nerve;Pituitary Gland;Testis
CHS.31640	noncoding	Bone Marrow;Heart;Kidney;Lung;Testis
CHS.31655	noncoding	Bone Marrow
CHS.31656	noncoding	Adipose Tissue;Breast;Kidney;Lung;Pancreas;Testis;Vagina
CHS.31663	noncoding	Blood;Lung;Testis
CHS.31677	noncoding	Blood;Brain;Muscle
CHS.3172	noncoding	Blood Vessel;Nerve;Testis
CHS.3173	noncoding	Brain
CHS.3186	noncoding	Blood Vessel;Colon;Ovary;Prostate;Uterus
CHS.3187	noncoding	Blood Vessel;Colon;Ovary;Prostate;Uterus
CHS.31885	noncoding	Bone Marrow;Prostate;Small Intestine;Thyroid
CHS.31918	noncoding	Kidney;Pituitary Gland;Testis;Thyroid;Uterus
CHS.31921	noncoding	Lung
CHS.31931	noncoding	Testis;Thyroid
CHS.31942	noncoding	Bone Marrow;Nerve;Thyroid
CHS.31949	noncoding	Bone Marrow;Pancreas;Pituitary Gland;Testis;Vagina
CHS.31967	noncoding	Testis
CHS.31975	noncoding	Muscle
CHS.31983	noncoding	Blood;Testis
CHS.32001	noncoding	Testis
CHS.32026	noncoding	Adrenal Gland;Muscle
CHS.32079	noncoding	Colon;Muscle;Small Intestine
CHS.32085	noncoding	Bone Marrow;Brain;Prostate;Testis
CHS.32180	noncoding	Brain;Kidney;Ovary;Testis
CHS.32183	noncoding	Blood;Testis
CHS.32187	noncoding	Bone Marrow;Muscle;Spleen;Testis
CHS.32193	noncoding	Brain;Muscle;Testis
CHS.32203	noncoding	Bone Marrow
CHS.32235	noncoding	Blood;Skin;Testis
CHS.3225	noncoding	Brain;Heart;Kidney;Muscle;Pituitary Gland;Testis
CHS.3226	noncoding	Blood;Bone Marrow;Brain;Liver
CHS.32313	noncoding	Adrenal Gland;Brain;Colon;Kidney;Pancreas;Pituitary Gland;Small Intestine;Uterus
CHS.32316	noncoding	Brain;Muscle;Pituitary Gland;Testis;Thyroid
CHS.32343	noncoding	Blood Vessel;Ovary;Pituitary Gland;Testis;Uterus
CHS.32373	noncoding	Blood;Bone Marrow;Testis
CHS.32399	noncoding	Testis
CHS.32434	noncoding	Breast;Prostate;Salivary Gland;Skin;Stomach
CHS.32435	noncoding	Heart;Muscle
CHS.32473	noncoding	Adipose Tissue;Blood Vessel;Esophagus;Skin
CHS.32497	noncoding	Bone Marrow;Muscle;Uterus
CHS.32578	noncoding	Adipose Tissue;Adrenal Gland;Bladder;Breast;Cervix;Nerve;Vagina
CHS.32584	noncoding	Nerve;Skin;Testis
CHS.32632	noncoding	Blood;Brain;Testis
CHS.32675	noncoding	Brain;Colon;Heart;Kidney;Pituitary Gland;Prostate;Thyroid
CHS.32702	noncoding	Blood;Fallopian Tube;Kidney;Thyroid
CHS.3272	noncoding	Bone Marrow;Testis
CHS.32822	noncoding	Adrenal Gland;Blood;Bone Marrow
CHS.32832	noncoding	Bone Marrow;Pancreas;Prostate;Vagina
CHS.32861	noncoding	Brain;Testis
CHS.32890	noncoding	Adipose Tissue
CHS.32926	noncoding	Liver;Testis
CHS.32932	noncoding	Testis
CHS.32934	noncoding	Testis
CHS.33000	noncoding	Brain;Thyroid
CHS.33025	noncoding	Brain
CHS.33086	noncoding	Brain
CHS.33100	noncoding	Testis
CHS.33131	noncoding	Lung;Skin;Vagina
CHS.33224	noncoding	Blood;Pituitary Gland;Testis
CHS.33230	noncoding	Lung;Nerve;Testis
CHS.33231	noncoding	Brain;Liver;Lung
CHS.33232	noncoding	Blood;Brain;Testis
CHS.33235	noncoding	Bone Marrow
CHS.33242	noncoding	Bone Marrow;Brain;Kidney;Pituitary Gland;Stomach;Testis
CHS.33303	noncoding	Testis
CHS.33319	noncoding	Blood;Lung
CHS.33321	noncoding	Blood;Pituitary Gland;Small Intestine;Spleen;Testis
CHS.33361	noncoding	Testis
CHS.33435	noncoding	Testis;Thyroid
CHS.33484	noncoding	Brain;Pituitary Gland;Testis
CHS.33502	noncoding	Liver;Testis
CHS.33552	noncoding	Blood;Salivary Gland
CHS.33555	noncoding	Ovary;Pituitary Gland
CHS.33576	noncoding	Adipose Tissue;Adrenal Gland;Heart;Muscle
CHS.33581	noncoding	Colon;Liver;Small Intestine
CHS.33590	noncoding	Adipose Tissue;Adrenal Gland;Spleen
CHS.33669	noncoding	Adrenal Gland;Ovary;Pituitary Gland;Testis;Uterus
CHS.33724	noncoding	Testis
CHS.33737	noncoding	Blood;Spleen
CHS.33751	noncoding	Blood;Testis
CHS.33808	noncoding	Adrenal Gland;Bladder;Muscle;Prostate
CHS.33874	noncoding	Blood;Testis
CHS.33898	noncoding	Bone Marrow
CHS.33915	noncoding	Brain;Uterus
CHS.33951	noncoding	Breast;Skin;Testis
CHS.33954	noncoding	Bone Marrow;Salivary Gland;Skin;Uterus;Vagina
CHS.33968	noncoding	Skin;Testis;Vagina
CHS.33993	noncoding	Testis
CHS.34008	noncoding	Blood
CHS.34046	noncoding	Testis
CHS.34058	noncoding	Bladder;Blood;Fallopian Tube;Heart;Lung;Pituitary Gland;Prostate;Salivary Gland
CHS.34076	noncoding	Brain
CHS.34085	noncoding	Adrenal Gland;Ovary;Pancreas;Testis
CHS.34115	noncoding	Bladder;Fallopian Tube;Prostate;Small Intestine;Testis
CHS.34130	noncoding	Adipose Tissue;Bladder;Blood;Kidney;Lung
CHS.34134	noncoding	Blood;Colon;Kidney
CHS.34152	noncoding	Bone Marrow;Liver;Testis
CHS.34164	noncoding	Brain
CHS.34237	noncoding	Blood;Testis
CHS.34240	noncoding	Brain;Pituitary Gland
CHS.34260	noncoding	Ovary
CHS.34266	noncoding	Bone Marrow;Testis
CHS.34295	noncoding	Adipose Tissue;Bone Marrow
CHS.34308	noncoding	Blood;Bone Marrow;Brain;Lung;Pancreas
CHS.34311	noncoding	Blood;Brain;Lung;Pancreas
CHS.34314	noncoding	Blood;Brain;Lung;Pancreas
CHS.34315	noncoding	Blood;Brain;Lung;Pancreas
CHS.34317	noncoding	Blood;Bone Marrow;Brain;Breast;Heart;Lung;Muscle
CHS.34318	noncoding	Blood;Brain;Lung;Pancreas
CHS.34319	noncoding	Blood;Bone Marrow;Brain;Lung
CHS.34320	noncoding	Blood;Bone Marrow;Brain;Lung;Pancreas
CHS.34347	noncoding	Bone Marrow;Pituitary Gland
CHS.34374	noncoding	Adipose Tissue;Bone Marrow;Lung;Pancreas;Salivary Gland
CHS.34375	noncoding	Bone Marrow;Brain;Pancreas;Spleen
CHS.34384	noncoding	Adrenal Gland;Colon;Pancreas;Small Intestine
CHS.34407	noncoding	Cervix;Skin;Testis;Vagina
CHS.34427	noncoding	Testis
CHS.34495	noncoding	Bone Marrow
CHS.3455	noncoding	Testis
CHS.34593	noncoding	Brain;Kidney;Pancreas;Pituitary Gland;Skin;Testis;Uterus
CHS.34622	noncoding	Blood;Brain;Spleen;Testis
CHS.34629	noncoding	Testis
CHS.34646	noncoding	Bone Marrow;Testis;Thyroid
CHS.34690	noncoding	Breast;Muscle;Salivary Gland;Testis
CHS.34694	noncoding	Pancreas;Testis
CHS.3471	noncoding	Muscle;Prostate;Testis;Thyroid
CHS.34713	noncoding	Testis
CHS.34741	noncoding	Testis
CHS.34793	noncoding	Brain;Lung;Pituitary Gland;Testis
CHS.34859	noncoding	Bone Marrow;Testis
CHS.34863	noncoding	Pancreas;Prostate;Salivary Gland;Testis;Thyroid
CHS.3488	noncoding	Blood;Lung;Small Intestine;Spleen;Testis
CHS.34880	noncoding	Skin
CHS.34886	noncoding	Liver;Pancreas;Pituitary Gland;Salivary Gland;Stomach;Testis
CHS.34961	noncoding	Kidney;Pituitary Gland;Skin;Vagina
CHS.34969	noncoding	Blood;Blood Vessel;Lung;Testis
CHS.34990	noncoding	Blood Vessel;Bone Marrow;Lung
CHS.34997	noncoding	Blood Vessel;Lung;Ovary
CHS.35003	noncoding	Blood Vessel;Cervix;Ovary
CHS.35026	noncoding	Blood;Brain;Pituitary Gland;Testis
CHS.35031	noncoding	Bladder;Breast;Cervix;Colon;Esophagus;Fallopian Tube;Ovary;Small Intestine;Uterus;Vagina
CHS.35051	noncoding	Bone Marrow
CHS.35070	noncoding	Liver
CHS.35092	noncoding	Bone Marrow
CHS.35152	noncoding	Brain;Heart;Muscle;Pituitary Gland;Testis
CHS.35186	noncoding	Blood;Brain;Muscle;Testis
CHS.3519	noncoding	Adipose Tissue;Breast;Heart;Ovary
CHS.35206	noncoding	Blood Vessel;Esophagus;Nerve;Salivary Gland;Skin;Vagina
CHS.35215	noncoding	Bone Marrow;Nerve;Pituitary Gland;Thyroid
CHS.35228	noncoding	Adrenal Gland;Nerve;Pituitary Gland
CHS.35240	noncoding	Bone Marrow;Testis
CHS.35310	noncoding	Brain;Pituitary Gland;Spleen
CHS.35334	noncoding	Testis
CHS.35336	noncoding	Blood;Colon;Testis
CHS.3534	noncoding	Brain;Muscle;Ovary
CHS.35351	noncoding	Breast;Colon;Kidney;Ovary;Pancreas;Pituitary Gland;Prostate;Small Intestine;Testis
CHS.35367	noncoding	Testis
CHS.35491	noncoding	Adipose Tissue;Testis
CHS.35500	noncoding	Blood;Muscle
CHS.35503	noncoding	Muscle
CHS.35590	noncoding	Fallopian Tube;Lung
CHS.35628	noncoding	Kidney;Nerve;Pituitary Gland;Spleen;Thyroid
CHS.35663	noncoding	Adipose Tissue;Brain;Cervix;Muscle;Nerve;Skin
CHS.35664	noncoding	Fallopian Tube;Testis
CHS.35675	noncoding	Testis
CHS.35711	noncoding	Liver
CHS.35721	noncoding	Blood;Liver;Pituitary Gland;Prostate
CHS.35759	noncoding	Adrenal Gland;Blood;Small Intestine;Spleen;Testis
CHS.35791	noncoding	Kidney;Pituitary Gland;Testis;Thyroid
CHS.35819	noncoding	Testis
CHS.35834	noncoding	Blood;Testis
CHS.35874	noncoding	Blood;Testis
CHS.35923	noncoding	Pituitary Gland;Skin
CHS.35928	noncoding	Blood;Nerve;Testis
CHS.35933	noncoding	Bone Marrow;Muscle
CHS.35981	noncoding	Bone Marrow;Pituitary Gland;Testis
CHS.35998	noncoding	Blood;Testis
CHS.35999	noncoding	Adipose Tissue;Blood;Lung;Spleen
CHS.36012	noncoding	Bladder;Blood;Testis
CHS.36066	noncoding	Adipose Tissue;Brain;Breast;Cervix;Pituitary Gland;Prostate
CHS.36081	noncoding	Blood Vessel;Brain;Ovary
CHS.36116	noncoding	Bone Marrow
CHS.36118	noncoding	Muscle;Salivary Gland;Skin
CHS.36128	noncoding	Blood Vessel;Breast;Lung;Nerve;Ovary;Skin;Uterus
CHS.36129	noncoding	Liver;Small Intestine;Spleen
CHS.36163	noncoding	Salivary Gland;Testis;Thyroid
CHS.36175	noncoding	Brain;Testis
CHS.36180	noncoding	Brain;Cervix;Liver;Nerve;Ovary;Pituitary Gland;Salivary Gland;Skin;Testis;Uterus
CHS.36185	noncoding	Blood Vessel;Brain;Cervix;Nerve;Uterus
CHS.36187	noncoding	Brain;Colon;Nerve
CHS.36189	noncoding	Skin;Testis
CHS.36194	noncoding	Bone Marrow;Brain;Kidney;Liver;Spleen
CHS.36200	noncoding	Brain;Lung;Spleen;Testis;Thyroid
CHS.36201	noncoding	Brain;Lung;Testis;Thyroid
CHS.36235	noncoding	Blood;Pituitary Gland;Prostate;Testis
CHS.36244	noncoding	Pituitary Gland;Testis
CHS.36261	noncoding	Blood;Liver;Lung;Spleen;Thyroid
CHS.36314	noncoding	Blood;Breast
CHS.36315	noncoding	Blood;Brain;Lung
CHS.36317	noncoding	Blood;Bone Marrow;Brain;Lung;Pancreas
CHS.36368	noncoding	Brain;Spleen;Testis;Thyroid
CHS.36388	noncoding	Adipose Tissue;Kidney;Lung;Pancreas;Salivary Gland;Stomach;Testis
CHS.3640	noncoding	Blood;Bone Marrow;Lung;Small Intestine;Spleen
CHS.36461	noncoding	Testis
CHS.36540	noncoding	Blood;Testis
CHS.36555	noncoding	Adipose Tissue;Bladder;Breast;Nerve;Small Intestine
CHS.36587	noncoding	Testis
CHS.36635	noncoding	Adipose Tissue;Breast;Heart;Muscle;Nerve;Salivary Gland
CHS.36653	noncoding	Bone Marrow;Kidney;Prostate;Thyroid
CHS.36664	noncoding	Testis
CHS.36668	noncoding	Testis
CHS.36682	noncoding	Blood;Liver;Lung;Testis
CHS.36783	noncoding	Bone Marrow;Kidney;Muscle;Testis
CHS.36793	noncoding	Kidney;Muscle;Stomach
CHS.36843	noncoding	Kidney
CHS.36844	noncoding	Adipose Tissue;Breast;Colon;Muscle;Nerve;Salivary Gland;Stomach
CHS.36848	noncoding	Adipose Tissue;Breast
CHS.36859	noncoding	Bone Marrow;Pancreas
CHS.36860	noncoding	Bone Marrow;Testis
CHS.36878	noncoding	Blood;Spleen
CHS.36881	noncoding	Bone Marrow;Brain
CHS.36911	noncoding	Bone Marrow;Pituitary Gland;Testis
CHS.36972	noncoding	Blood;Lung;Testis
CHS.37049	noncoding	Blood
CHS.3706	noncoding	Colon;Salivary Gland;Small Intestine;Stomach;Testis
CHS.37070	noncoding	Bone Marrow;Brain;Kidney;Lung;Nerve;Salivary Gland;Spleen;Thyroid
CHS.37116	noncoding	Brain;Muscle;Testis
CHS.37153	noncoding	Breast;Pancreas;Salivary Gland;Spleen;Stomach
CHS.37156	noncoding	Heart;Liver;Muscle;Testis;Thyroid
CHS.37291	noncoding	Blood;Pituitary Gland;Testis
CHS.37365	noncoding	Testis
CHS.37367	noncoding	Blood Vessel;Heart;Muscle
CHS.37376	noncoding	Adrenal Gland;Blood;Liver
CHS.3740	noncoding	Adipose Tissue;Blood;Lung;Spleen;Testis
CHS.37401	noncoding	Pituitary Gland;Small Intestine;Testis
CHS.37420	noncoding	Blood Vessel;Muscle
CHS.3745	noncoding	Testis
CHS.3746	noncoding	Bone Marrow;Lung
CHS.37494	noncoding	Bladder;Blood Vessel;Breast;Nerve;Prostate;Skin;Vagina
CHS.37591	noncoding	Testis
CHS.37616	noncoding	Testis
CHS.37622	noncoding	Testis
CHS.37624	noncoding	Testis
CHS.37654	noncoding	Testis
CHS.37663	noncoding	Brain;Heart;Nerve;Testis
CHS.37684	noncoding	Brain;Pituitary Gland;Skin
CHS.37745	noncoding	Bone Marrow;Pancreas;Pituitary Gland;Small Intestine;Testis;Thyroid
CHS.37760	noncoding	Brain
CHS.37762	noncoding	Brain
CHS.37763	noncoding	Adipose Tissue;Blood
CHS.37764	noncoding	Blood;Brain;Liver;Skin
CHS.37768	noncoding	Testis
CHS.37774	noncoding	Bone Marrow;Pituitary Gland;Testis
CHS.37788	noncoding	Brain;Pancreas;Testis;Thyroid
CHS.37810	noncoding	Bone Marrow;Brain;Testis
CHS.37812	noncoding	Bone Marrow
CHS.3787	noncoding	Adrenal Gland;Brain;Lung;Pituitary Gland;Small Intestine;Spleen
CHS.37876	noncoding	Blood;Liver;Testis
CHS.37880	noncoding	Pancreas
CHS.37888	noncoding	Nerve;Testis
CHS.37925	noncoding	Bone Marrow;Brain;Testis
CHS.37948	noncoding	Colon;Small Intestine;Testis
CHS.37991	noncoding	Kidney;Ovary;Testis;Uterus
CHS.38015	noncoding	Brain
CHS.38069	noncoding	Brain;Lung;Testis
CHS.38148	noncoding	Brain;Heart;Liver;Small Intestine;Stomach;Testis;Thyroid
CHS.3817	noncoding	Colon;Kidney;Liver;Pancreas;Pituitary Gland;Small Intestine;Thyroid
CHS.38209	noncoding	Adrenal Gland;Bone Marrow;Heart;Testis;Thyroid
CHS.38218	noncoding	Liver;Muscle;Testis
CHS.38236	noncoding	Adipose Tissue;Breast;Lung;Nerve;Small Intestine
CHS.38247	noncoding	Brain;Kidney;Liver;Muscle;Pituitary Gland;Testis
CHS.38302	noncoding	Blood;Pituitary Gland;Spleen
CHS.38307	noncoding	Blood;Testis
CHS.38333	noncoding	Testis
CHS.38355	noncoding	Adipose Tissue;Breast;Salivary Gland;Skin
CHS.38419	noncoding	Pituitary Gland;Prostate;Spleen;Thyroid;Uterus
CHS.38450	noncoding	Adrenal Gland;Bone Marrow;Brain;Heart;Liver;Muscle
CHS.38454	noncoding	Adipose Tissue;Adrenal Gland;Bone Marrow;Brain;Pituitary Gland;Testis
CHS.38490	noncoding	Fallopian Tube;Kidney;Ovary;Pancreas;Prostate;Thyroid
CHS.3851	noncoding	Blood;Lung;Spleen;Testis
CHS.38527	noncoding	Blood;Blood Vessel;Brain;Heart;Muscle;Testis
CHS.38529	noncoding	Blood;Pituitary Gland;Testis
CHS.38535	noncoding	Adrenal Gland;Blood Vessel;Colon;Fallopian Tube;Prostate;Spleen
CHS.38579	noncoding	Testis
CHS.38580	noncoding	Bone Marrow;Testis
CHS.38624	noncoding	Adrenal Gland;Testis
CHS.38647	noncoding	Blood;Testis
CHS.38659	noncoding	Brain;Testis
CHS.38675	noncoding	Blood Vessel;Brain;Vagina
CHS.38742	noncoding	Muscle;Testis
CHS.38756	noncoding	Liver;Pancreas;Pituitary Gland
CHS.3880	noncoding	Bone Marrow;Pituitary Gland;Testis;Uterus
CHS.38840	noncoding	Adipose Tissue;Blood Vessel;Heart;Ovary;Thyroid
CHS.38892	noncoding	Adipose Tissue;Heart;Muscle;Thyroid
CHS.38894	noncoding	Adipose Tissue;Brain;Heart;Testis
CHS.38910	noncoding	Kidney;Pancreas;Stomach
CHS.38911	noncoding	Adipose Tissue;Bladder;Heart;Kidney;Lung;Pancreas;Stomach
CHS.38912	noncoding	Brain;Testis
CHS.38984	noncoding	Blood;Skin;Testis
CHS.39028	noncoding	Adrenal Gland;Bone Marrow;Brain
CHS.39072	noncoding	Adipose Tissue;Fallopian Tube;Lung;Ovary;Pituitary Gland;Testis
CHS.39161	noncoding	Brain
CHS.39170	noncoding	Lung;Testis
CHS.39188	noncoding	Testis
CHS.39215	noncoding	Blood Vessel
CHS.39232	noncoding	Blood;Heart;Testis
CHS.39243	noncoding	Adipose Tissue;Breast;Esophagus;Fallopian Tube;Heart;Lung;Muscle;Nerve
CHS.39383	noncoding	Muscle
CHS.39397	noncoding	Bone Marrow;Breast;Nerve;Ovary
CHS.39413	noncoding	Blood;Breast;Muscle;Pituitary Gland;Prostate;Skin
CHS.39414	noncoding	Blood;Muscle;Pituitary Gland;Prostate
CHS.39437	noncoding	Blood;Bone Marrow;Pituitary Gland;Testis
CHS.39458	noncoding	Blood
CHS.39506	noncoding	Blood;Bone Marrow;Lung;Salivary Gland;Spleen;Testis
CHS.39507	noncoding	Blood;Bone Marrow;Spleen;Testis
CHS.39541	noncoding	Blood;Bone Marrow;Lung;Spleen;Testis
CHS.39558	noncoding	Nerve;Salivary Gland;Thyroid
CHS.39561	noncoding	Bone Marrow;Pituitary Gland;Testis
CHS.39599	noncoding	Adrenal Gland;Blood Vessel;Ovary;Pituitary Gland
CHS.39601	noncoding	Brain;Pituitary Gland;Prostate;Testis
CHS.39673	noncoding	Cervix;Esophagus;Pancreas;Pituitary Gland;Salivary Gland;Skin;Vagina
CHS.39685	noncoding	Adipose Tissue;Brain;Breast;Kidney;Pancreas;Pituitary Gland;Small Intestine;Testis
CHS.39722	noncoding	Brain;Muscle;Pituitary Gland;Testis
CHS.39741	noncoding	Blood Vessel;Cervix;Fallopian Tube;Kidney;Ovary;Pituitary Gland;Spleen;Uterus
CHS.39746	noncoding	Testis
CHS.39760	noncoding	Brain;Ovary;Testis
CHS.39774	noncoding	Testis
CHS.398	noncoding	Blood;Testis
CHS.39810	noncoding	Breast;Vagina
CHS.39854	noncoding	Esophagus;Heart;Ovary;Prostate
CHS.39896	noncoding	Brain;Colon;Ovary;Pituitary Gland;Prostate;Small Intestine;Testis;Thyroid
CHS.39904	noncoding	Blood;Bone Marrow;Heart;Testis
CHS.39907	noncoding	Bone Marrow;Testis
CHS.39922	noncoding	Breast;Esophagus;Muscle;Testis
CHS.39977	noncoding	Adipose Tissue;Breast
CHS.39986	noncoding	Pituitary Gland;Testis;Thyroid
CHS.39993	noncoding	Blood;Lung;Uterus
CHS.40002	noncoding	Liver;Lung
CHS.40053	noncoding	Blood;Lung;Skin
CHS.40083	noncoding	Adipose Tissue;Lung;Salivary Gland;Uterus
CHS.40084	noncoding	Bone Marrow;Skin;Testis
CHS.40120	noncoding	Bone Marrow;Ovary;Prostate;Testis
CHS.40136	noncoding	Bladder;Blood Vessel;Brain;Esophagus;Prostate;Spleen;Uterus;Vagina
CHS.40209	noncoding	Testis
CHS.40299	noncoding	Brain;Muscle;Pancreas;Spleen;Testis;Thyroid
CHS.40317	noncoding	Brain;Heart;Ovary;Pituitary Gland;Testis
CHS.40323	noncoding	Brain;Heart;Liver;Pituitary Gland;Testis
CHS.4034	noncoding	Blood;Esophagus;Pituitary Gland;Small Intestine
CHS.40361	noncoding	Bone Marrow;Pituitary Gland;Spleen;Testis
CHS.40364	noncoding	Bone Marrow;Testis
CHS.40381	noncoding	Blood;Heart
CHS.40390	noncoding	Adrenal Gland;Brain;Heart;Kidney;Spleen;Testis
CHS.40479	noncoding	Testis
CHS.4050	noncoding	Liver;Lung;Small Intestine;Testis
CHS.40500	noncoding	Heart
CHS.4054	noncoding	Testis
CHS.40545	noncoding	Kidney;Small Intestine
CHS.40561	noncoding	Adipose Tissue;Blood;Bone Marrow;Skin;Spleen
CHS.4058	noncoding	Bone Marrow;Brain;Testis
CHS.40598	noncoding	Brain;Heart;Pancreas;Pituitary Gland;Testis;Thyroid
CHS.40604	noncoding	Blood Vessel
CHS.40607	noncoding	Bone Marrow;Breast;Ovary;Testis
CHS.40645	noncoding	Bone Marrow;Brain;Lung;Salivary Gland;Small Intestine
CHS.40679	noncoding	Testis
CHS.40701	noncoding	Bone Marrow;Pituitary Gland;Thyroid
CHS.40708	noncoding	Pituitary Gland;Testis;Thyroid
CHS.40777	noncoding	Bone Marrow
CHS.40779	noncoding	Bone Marrow;Brain;Colon;Nerve
CHS.40822	noncoding	Blood;Muscle;Salivary Gland
CHS.4086	noncoding	Bone Marrow;Liver
CHS.40880	noncoding	Kidney;Testis
CHS.40911	noncoding	Bone Marrow;Testis
CHS.40912	noncoding	Testis
CHS.40934	noncoding	Testis
CHS.40951	noncoding	Testis
CHS.41006	noncoding	Adipose Tissue;Testis
CHS.41024	noncoding	Bone Marrow;Brain;Nerve
CHS.4104	noncoding	Testis
CHS.4107	noncoding	Liver
CHS.41096	noncoding	Bone Marrow;Brain;Pituitary Gland;Testis
CHS.41158	noncoding	Testis
CHS.41160	noncoding	Brain;Pancreas;Pituitary Gland;Testis
CHS.41161	noncoding	Kidney;Stomach;Testis
CHS.41218	noncoding	Heart;Muscle;Testis
CHS.41248	noncoding	Brain;Pituitary Gland;Testis
CHS.41268	noncoding	Lung;Muscle
CHS.41285	noncoding	Nerve;Testis
CHS.41298	noncoding	Bone Marrow;Heart;Testis
CHS.4132	noncoding	Brain;Muscle;Ovary;Pancreas;Pituitary Gland;Thyroid;Uterus
CHS.41323	noncoding	Adrenal Gland;Kidney;Pancreas;Pituitary Gland;Stomach;Thyroid
CHS.41326	noncoding	Bladder;Blood Vessel;Esophagus;Heart;Prostate
CHS.4133	noncoding	Muscle;Pancreas
CHS.41339	noncoding	Brain;Pituitary Gland
CHS.41351	noncoding	Testis;Vagina
CHS.41357	noncoding	Testis
CHS.41361	noncoding	Testis
CHS.41368	noncoding	Blood Vessel
CHS.41412	noncoding	Muscle;Pituitary Gland
CHS.41526	noncoding	Testis
CHS.41573	noncoding	Blood Vessel;Colon;Esophagus;Heart;Uterus
CHS.41673	noncoding	Blood;Muscle;Testis
CHS.41696	noncoding	Heart;Pituitary Gland;Skin
CHS.41707	noncoding	Testis
CHS.41711	noncoding	Testis
CHS.41740	noncoding	Blood;Bone Marrow;Brain;Liver;Pituitary Gland;Testis
CHS.41754	noncoding	Testis
CHS.41790	noncoding	Testis
CHS.41796	noncoding	Brain;Testis
CHS.418	noncoding	Bone Marrow
CHS.41804	noncoding	Brain;Testis
CHS.41832	noncoding	Blood;Heart
CHS.41867	noncoding	Small Intestine
CHS.41870	noncoding	Adipose Tissue;Salivary Gland;Thyroid
CHS.41881	noncoding	Testis
CHS.42008	noncoding	Fallopian Tube;Muscle;Salivary Gland
CHS.42016	noncoding	Spleen
CHS.42032	noncoding	Bone Marrow;Testis
CHS.42040	noncoding	Testis
CHS.42041	noncoding	Bone Marrow;Testis
CHS.42053	noncoding	Testis
CHS.42114	noncoding	Testis
CHS.42129	noncoding	Bone Marrow;Testis
CHS.42219	noncoding	Brain;Cervix;Fallopian Tube;Heart;Ovary;Pituitary Gland;Prostate;Salivary Gland;Uterus;Vagina
CHS.42230	noncoding	Breast;Prostate;Salivary Gland;Testis
CHS.4224	noncoding	Colon;Prostate;Small Intestine;Uterus
CHS.42244	noncoding	Adipose Tissue;Breast;Cervix;Muscle;Nerve;Salivary Gland;Skin;Testis
CHS.42257	noncoding	Testis
CHS.42288	noncoding	Brain;Ovary;Pituitary Gland;Testis;Uterus;Vagina
CHS.42387	noncoding	Brain;Pituitary Gland;Prostate
CHS.42406	noncoding	Bone Marrow;Muscle;Pituitary Gland;Prostate;Testis;Thyroid;Uterus
CHS.42411	noncoding	Heart;Testis
CHS.42468	noncoding	Testis
CHS.42474	noncoding	Nerve;Testis
CHS.4248	noncoding	Pituitary Gland
CHS.42483	noncoding	Adipose Tissue;Adrenal Gland;Brain;Breast;Liver;Nerve;Testis
CHS.42517	noncoding	Kidney;Testis
CHS.42554	noncoding	Adipose Tissue;Liver;Salivary Gland;Spleen
CHS.4257	noncoding	Pituitary Gland
CHS.42626	noncoding	Bone Marrow
CHS.42659	noncoding	Blood;Blood Vessel;Heart;Uterus
CHS.42716	noncoding	Adipose Tissue;Pituitary Gland;Testis
CHS.42722	noncoding	Adipose Tissue;Colon;Nerve;Small Intestine;Spleen;Testis
CHS.42734	noncoding	Blood Vessel;Bone Marrow;Pituitary Gland
CHS.42739	noncoding	Brain;Ovary;Pituitary Gland
CHS.42771	noncoding	Brain
CHS.42806	noncoding	Liver
CHS.42808	noncoding	Bone Marrow;Muscle;Testis
CHS.4281	noncoding	Blood;Spleen;Vagina
CHS.42881	noncoding	Blood;Spleen;Thyroid
CHS.42891	noncoding	Testis
CHS.42899	noncoding	Muscle;Testis
CHS.42909	noncoding	Testis
CHS.43001	noncoding	Blood;Bone Marrow;Spleen;Testis
CHS.43008	noncoding	Heart;Ovary;Testis
CHS.43037	noncoding	Testis
CHS.43039	noncoding	Adipose Tissue;Blood
CHS.43060	noncoding	Bone Marrow;Brain;Small Intestine
CHS.43133	noncoding	Esophagus;Lung;Spleen;Testis
CHS.43141	noncoding	Brain;Colon;Esophagus;Kidney;Nerve;Salivary Gland;Skin;Vagina
CHS.43183	noncoding	Adrenal Gland;Blood;Testis
CHS.43338	noncoding	Brain;Kidney;Spleen;Testis
CHS.4334	noncoding	Blood;Heart;Liver
CHS.43351	noncoding	Adrenal Gland;Brain
CHS.43362	noncoding	Bone Marrow;Brain;Liver;Spleen;Stomach
CHS.43390	noncoding	Adrenal Gland;Bone Marrow;Brain;Pituitary Gland;Testis
CHS.43424	noncoding	Brain;Kidney;Nerve
CHS.43427	noncoding	Testis
CHS.43468	noncoding	Blood;Lung
CHS.43484	noncoding	Blood
CHS.43493	noncoding	Stomach
CHS.43557	noncoding	Heart;Muscle;Salivary Gland
CHS.43611	noncoding	Blood;Bone Marrow;Salivary Gland;Small Intestine;Spleen
CHS.43613	noncoding	Brain;Spleen;Testis
CHS.43631	noncoding	Brain;Pituitary Gland;Testis
CHS.43704	noncoding	Blood;Blood Vessel;Lung;Pancreas;Prostate;Small Intestine;Spleen
CHS.4373	noncoding	Blood;Lung;Nerve;Spleen
CHS.43753	noncoding	Brain;Heart;Nerve;Ovary;Pituitary Gland;Testis;Uterus
CHS.4381	noncoding	Blood;Lung;Testis
CHS.43813	noncoding	Bone Marrow;Brain;Stomach
CHS.43834	noncoding	Cervix;Fallopian Tube;Muscle;Ovary;Uterus;Vagina
CHS.43848	noncoding	Bone Marrow;Colon;Small Intestine;Spleen
CHS.43856	noncoding	Blood;Testis
CHS.43873	noncoding	Blood;Fallopian Tube;Kidney;Small Intestine;Testis
CHS.43875	noncoding	Brain;Colon;Kidney;Nerve;Uterus
CHS.43916	noncoding	Ovary;Testis
CHS.43918	noncoding	Bone Marrow;Kidney;Pituitary Gland;Testis
CHS.43919	noncoding	Bone Marrow;Kidney;Pituitary Gland;Testis
CHS.43960	noncoding	Colon;Kidney;Liver;Small Intestine
CHS.43990	noncoding	Bone Marrow;Testis
CHS.44004	noncoding	Liver;Testis
CHS.44016	noncoding	Skin
CHS.44032	noncoding	Adrenal Gland;Bone Marrow;Heart;Muscle;Testis
CHS.44087	noncoding	Adipose Tissue;Breast;Heart;Lung;Nerve;Testis;Thyroid
CHS.44122	noncoding	Bone Marrow;Brain;Muscle;Pituitary Gland;Testis
CHS.44161	noncoding	Blood Vessel;Brain;Kidney;Nerve;Ovary;Pancreas;Pituitary Gland;Testis;Uterus
CHS.44222	noncoding	Adipose Tissue;Brain;Breast;Heart;Lung;Skin
CHS.4433	noncoding	Brain;Liver;Spleen
CHS.44346	noncoding	Adipose Tissue;Blood;Breast;Heart;Lung;Muscle;Spleen;Vagina
CHS.44349	noncoding	Esophagus;Nerve;Salivary Gland;Skin;Testis;Vagina
CHS.44371	noncoding	Adipose Tissue;Kidney;Liver;Ovary;Prostate;Small Intestine;Uterus
CHS.44373	noncoding	Heart
CHS.44437	noncoding	Testis
CHS.44445	noncoding	Skin
CHS.44462	noncoding	Testis
CHS.44472	noncoding	Ovary
CHS.44489	noncoding	Bone Marrow;Brain;Muscle
CHS.44516	noncoding	Blood;Blood Vessel;Brain;Colon;Esophagus;Heart;Prostate
CHS.44535	noncoding	Adipose Tissue;Breast;Nerve;Testis
CHS.44537	noncoding	Adipose Tissue;Testis
CHS.44573	noncoding	Bone Marrow;Pituitary Gland;Testis
CHS.44586	noncoding	Brain;Liver;Testis
CHS.44600	noncoding	Small Intestine
CHS.44653	noncoding	Blood Vessel;Skin
CHS.44690	noncoding	Blood
CHS.44732	noncoding	Blood;Testis
CHS.4475	noncoding	Bone Marrow
CHS.44758	noncoding	Bone Marrow;Breast;Pancreas
CHS.4476	noncoding	Testis
CHS.44772	noncoding	Adrenal Gland;Brain;Lung;Pituitary Gland;Testis
CHS.44773	noncoding	Adipose Tissue;Adrenal Gland;Brain;Pituitary Gland;Spleen
CHS.44782	noncoding	Blood;Heart;Salivary Gland;Spleen;Testis
CHS.44786	noncoding	Adrenal Gland;Brain;Kidney;Pancreas;Pituitary Gland;Testis;Thyroid
CHS.44840	noncoding	Blood;Bone Marrow;Brain;Pituitary Gland;Testis
CHS.44975	noncoding	Blood
CHS.44984	noncoding	Lung;Prostate;Salivary Gland;Thyroid
CHS.45022	noncoding	Blood;Brain
CHS.4503	noncoding	Testis
CHS.45035	noncoding	Blood;Bone Marrow;Brain
CHS.45057	noncoding	Lung;Testis
CHS.45073	noncoding	Pancreas;Pituitary Gland;Prostate;Testis;Thyroid;Vagina
CHS.45100	noncoding	Ovary;Pancreas;Pituitary Gland;Prostate;Testis;Thyroid;Vagina
CHS.45122	noncoding	Blood;Bone Marrow;Pituitary Gland;Spleen
CHS.45131	noncoding	Testis
CHS.45163	noncoding	Blood Vessel
CHS.45209	noncoding	Brain;Colon;Nerve;Pituitary Gland;Uterus
CHS.45215	noncoding	Blood;Brain;Colon;Liver;Nerve
CHS.45217	noncoding	Blood
CHS.45250	noncoding	Skin;Testis
CHS.4528	noncoding	Pituitary Gland
CHS.4529	noncoding	Heart;Pituitary Gland;Thyroid
CHS.45305	noncoding	Adrenal Gland;Kidney;Pituitary Gland;Testis
CHS.45326	noncoding	Kidney;Testis
CHS.4534	noncoding	Adrenal Gland;Kidney;Testis
CHS.4537	noncoding	Bone Marrow;Nerve;Ovary;Thyroid
CHS.45399	noncoding	Ovary;Testis
CHS.45400	noncoding	Blood;Liver;Skin
CHS.45435	noncoding	Bone Marrow;Brain;Pituitary Gland;Testis
CHS.45448	noncoding	Bone Marrow;Prostate;Testis;Thyroid
CHS.45479	noncoding	Bone Marrow;Testis
CHS.45502	noncoding	Blood;Testis
CHS.45506	noncoding	Bone Marrow;Ovary;Testis
CHS.45560	noncoding	Fallopian Tube;Lung;Testis;Thyroid
CHS.4557	noncoding	Testis
CHS.45583	noncoding	Ovary
CHS.45587	noncoding	Muscle;Testis
CHS.4570	noncoding	Testis
CHS.45775	noncoding	Adrenal Gland;Bone Marrow;Kidney;Pituitary Gland;Testis
CHS.45782	noncoding	Bone Marrow;Brain;Testis
CHS.45815	noncoding	Adrenal Gland;Bone Marrow;Brain;Liver
CHS.45874	noncoding	Testis
CHS.45897	noncoding	Bone Marrow;Muscle
CHS.45898	noncoding	Heart;Muscle
CHS.45925	noncoding	Esophagus;Lung;Vagina
CHS.45986	noncoding	Blood Vessel;Prostate
CHS.46128	noncoding	Bone Marrow;Cervix;Kidney;Testis;Uterus
CHS.46133	noncoding	Brain;Testis
CHS.46143	noncoding	Brain;Thyroid
CHS.46167	noncoding	Pituitary Gland;Testis
CHS.46170	noncoding	Blood Vessel;Pituitary Gland;Testis;Thyroid
CHS.46205	noncoding	Adrenal Gland;Blood;Lung
CHS.46228	noncoding	Brain
CHS.46237	noncoding	Bone Marrow;Heart;Pituitary Gland;Testis;Thyroid
CHS.46244	noncoding	Testis
CHS.4626	noncoding	Bone Marrow;Liver
CHS.46334	noncoding	Prostate;Spleen;Testis
CHS.46344	noncoding	Bladder;Prostate;Stomach;Thyroid;Vagina
CHS.46354	noncoding	Blood;Blood Vessel;Testis;Uterus
CHS.46370	noncoding	Adrenal Gland;Brain;Testis
CHS.4639	noncoding	Adipose Tissue;Pancreas;Prostate;Testis;Thyroid
CHS.46395	noncoding	Thyroid
CHS.46428	noncoding	Adipose Tissue;Kidney;Spleen
CHS.46441	noncoding	Bone Marrow;Muscle;Pituitary Gland;Testis;Vagina
CHS.46506	noncoding	Blood;Testis
CHS.46507	noncoding	Colon;Kidney;Liver;Pancreas;Small Intestine;Stomach;Testis
CHS.4653	noncoding	Kidney;Testis
CHS.46560	noncoding	Brain;Pituitary Gland;Spleen
CHS.4659	noncoding	Cervix;Esophagus;Kidney;Salivary Gland;Vagina
CHS.46590	noncoding	Bone Marrow;Brain;Pituitary Gland;Spleen;Thyroid
CHS.46599	noncoding	Bladder;Cervix;Pancreas;Pituitary Gland;Prostate;Salivary Gland;Skin;Thyroid;Vagina
CHS.46751	noncoding	Lung;Testis
CHS.46783	noncoding	Kidney
CHS.46784	noncoding	Kidney;Salivary Gland
CHS.468	noncoding	Adipose Tissue;Thyroid;Uterus;Vagina
CHS.46867	noncoding	Lung;Prostate;Salivary Gland;Stomach;Testis
CHS.46880	noncoding	Adipose Tissue;Blood Vessel;Bone Marrow;Breast;Nerve;Skin;Testis
CHS.46883	noncoding	Adipose Tissue;Blood Vessel;Breast;Nerve;Skin
CHS.46892	noncoding	Brain;Testis;Thyroid
CHS.46922	noncoding	Kidney;Pancreas;Pituitary Gland;Testis
CHS.46925	noncoding	Blood;Bone Marrow;Small Intestine;Spleen
CHS.46971	noncoding	Bone Marrow;Testis
CHS.46976	noncoding	Testis
CHS.46979	noncoding	Brain;Prostate
CHS.46996	noncoding	Kidney
CHS.47	noncoding	Brain
CHS.47025	noncoding	Bladder;Brain;Liver;Pituitary Gland;Testis
CHS.47062	noncoding	Testis
CHS.47068	noncoding	Adipose Tissue;Breast;Lung;Nerve;Testis
CHS.47123	noncoding	Adrenal Gland;Bone Marrow;Pituitary Gland;Testis;Thyroid
CHS.47142	noncoding	Ovary;Prostate;Testis;Thyroid;Uterus
CHS.47152	noncoding	Blood Vessel;Muscle
CHS.47190	noncoding	Brain
CHS.47208	noncoding	Adipose Tissue;Blood;Lung;Nerve;Small Intestine;Spleen;Thyroid
CHS.47217	noncoding	Testis
CHS.47312	noncoding	Brain;Nerve;Pituitary Gland;Testis;Uterus
CHS.47328	noncoding	Muscle;Testis
CHS.47365	noncoding	Blood Vessel;Brain;Muscle
CHS.47371	noncoding	Brain
CHS.47383	noncoding	Cervix;Kidney;Salivary Gland;Skin
CHS.47389	noncoding	Adrenal Gland;Skin;Stomach
CHS.47469	noncoding	Small Intestine;Spleen
CHS.47480	noncoding	Blood Vessel;Uterus
CHS.47485	noncoding	Esophagus;Kidney;Pituitary Gland;Uterus
CHS.47542	noncoding	Bone Marrow;Brain;Muscle;Testis
CHS.47562	noncoding	Liver;Salivary Gland
CHS.47578	noncoding	Lung;Skin;Testis;Vagina
CHS.47597	noncoding	Blood;Liver
CHS.4760	noncoding	Pituitary Gland;Testis
CHS.47600	noncoding	Blood;Testis
CHS.47691	noncoding	Blood;Lung;Muscle;Ovary
CHS.47708	noncoding	Blood;Brain;Lung
CHS.47725	noncoding	Adipose Tissue;Blood Vessel;Nerve;Prostate;Thyroid;Uterus
CHS.47727	noncoding	Adipose Tissue;Blood;Bone Marrow;Breast;Fallopian Tube;Lung;Nerve
CHS.47729	noncoding	Adipose Tissue;Bone Marrow;Breast
CHS.4775	noncoding	Muscle;Nerve;Ovary;Testis;Uterus;Vagina
CHS.4782	noncoding	Bone Marrow;Brain;Pituitary Gland;Testis
CHS.47836	noncoding	Brain;Kidney;Muscle;Pituitary Gland;Spleen;Thyroid;Uterus
CHS.47846	noncoding	Bone Marrow
CHS.47849	noncoding	Pituitary Gland
CHS.47851	noncoding	Adipose Tissue;Testis
CHS.47855	noncoding	Testis
CHS.47862	noncoding	Kidney;Liver;Pancreas;Testis
CHS.47878	noncoding	Adrenal Gland;Blood Vessel;Spleen
CHS.47898	noncoding	Blood Vessel;Pituitary Gland;Uterus
CHS.47932	noncoding	Bladder;Blood;Lung;Skin;Small Intestine;Vagina
CHS.47977	noncoding	Nerve
CHS.48021	noncoding	Spleen;Testis;Thyroid
CHS.48032	noncoding	Bone Marrow;Brain;Testis
CHS.48034	noncoding	Blood;Bone Marrow;Brain;Testis
CHS.48042	noncoding	Brain;Muscle;Testis
CHS.48057	noncoding	Brain;Fallopian Tube;Ovary;Pituitary Gland;Testis
CHS.48078	noncoding	Blood;Bone Marrow;Testis
CHS.48081	noncoding	Spleen;Testis;Thyroid
CHS.48127	noncoding	Kidney;Liver;Pituitary Gland;Salivary Gland;Testis
[truncated: 509 more rows]
